# Supplementary material for: The KLK5 protease suppresses breast cancer by repressing the mevalonate pathway
Source: Oncotarget. 2013 Sep 3;5(9):2390–403. doi: 10.18632/oncotarget.1235 (PMC4058013; doi:10.18632/oncotarget.1235)
Supplement: Supplementary file 2 [file oncotarget-05-2390-s002.xls]

## Sheet: supp table 1
The KLK5 protease suppresses breast cancer by repressing the mevalonate pathway – Pampalakis et al
Supplementary Table S1: Tumor formation in SCID mice.
Cells	Tumor Onset (wk)	Sites Injected	%Tumor Sites, d68	Size of primary tumors (mm3), d68	% Tumor Sites, d82	Size of primary tumors (mm3), d82
Parental	2013-03-04	16	100	278±128	100	662±206
Mock	2013-03-04	16	100	211±41	100	475±60
C3	7	16	75	7±2	75	18±9
C5	7	16	63	3±1	75	11±7
C8	2013-04-05	16	100	20±18	100	89±92
d, day; wk, week
Expression of KLK5 at normal concentrations (clones C3 and C5) significantly suppresses the ability of MDA-MB-231 cells to form tumors when orthotopically implanted in SCID mice, as by delaying tumor onset, growth rates and final volumes. Notably, clone C8, which produces sub-physiological concentration of KLK5, exhibited intermediate suppression indicating a dose-dependent effect.

## Sheet: supp table 2
Supplementary Table S2: KLK5-responsive genes. The complete list of genes displaying altered expression upon KLK5 re-expression that was identified by differential microarray profiling of MDA-MB-231 parental and mock controls compared to KLK5-stably-transfected C3 and C5 clones.
GeneID	p-value	Fold Change (log2) KLK5-expressing clones vsControl	Fold Change (natural) KLK5-expressing clones vs Control	Symbol	Definition	Ontology
ILMN_1678842	0.00780814	4	16.05	THBS2	Homo sapiens thrombospondin 2 (THBS2), mRNA.	extracellular region [GO:5576] [evidence IEA]; extracellular matrix (sensu Metazoa) [GO:5578] [evidence NR ] cell adhesion [GO:7155] [evidence IEA] structural molecule activity [GO:5198] [evidence IEA]; heparin binding [GO:8201] [pmid 1459996] [evidence TAS]; calcium ion binding [GO:5509] [evidence IEA]; protein binding [GO:5515] [evidence IEA]
ILMN_1668850	0.02	3.12	8.69	PCSK9	Homo sapiens proprotein convertase subtilisin/kexin type 9 (PCSK9), mRNA.	cholesterol metabolism [GO:8203] [evidence IEA]; lipid metabolism [GO:6629] [evidence IEA]; steroid metabolism [GO:8202] [evidence IEA]; negative regulation of enzyme activity [GO:43086] [evidence IEA] peptidase activity [GO:8233] [evidence IEA]; subtilase activity [GO:4289] [pmid 12730697] [evidence NAS]; calcium ion binding [GO:5509] [evidence IEA]
ILMN_1793474	0.00450724	2.95	7.75	INSIG1	Homo sapiens insulin induced gene 1 (INSIG1), transcript variant 1, mRNA.	membrane [GO:16020] [evidence IEA]; integral to membrane [GO:16021] [evidence IEA] metabolism [GO:8152] [pmid 9268630] [evidence TAS]; cell proliferation [GO:8283] [pmid 9268630] [evidence TAS]
ILMN_1686989	0.00105778	2.73	6.65	INSIG1	Homo sapiens insulin induced gene 1 (INSIG1), transcript variant 2, mRNA.	membrane [GO:16020] [evidence IEA]; integral to membrane [GO:16021] [evidence IEA] metabolism [GO:8152] [pmid 9268630] [evidence TAS]; cell proliferation [GO:8283] [pmid 9268630] [evidence TAS]
ILMN_1689329	0.03	2.32	4.99	SCD	Homo sapiens stearoyl-CoA desaturase (delta-9-desaturase) (SCD), mRNA.	integral to membrane [GO:16021] [evidence IEA]; membrane [GO:16020] [evidence IEA]; endoplasmic reticulum [GO:5783] [evidence IEA] fatty acid biosynthesis [GO:6633] [evidence IEA]; fatty acid desaturation [GO:6636] [evidence IEA] oxidoreductase activity [GO:16491] [evidence IEA]; stearoyl-CoA 9-desaturase activity [GO:4768] [pmid 10229681] [evidence TAS]; oxidoreductase activity, acting on paired…
ILMN_2391150	0.01	1.88	3.69	FILIP1L	Homo sapiens filamin A interacting protein 1-like (FILIP1L), transcript variant 3, mRNA.	myosin [GO:16459] [evidence NAS]
ILMN_1730906	0.04	1.83	3.55	DOC1	Homo sapiens downregulated in ovarian cancer 1 (DOC1), transcript variant 1, mRNA.	myosin [GO:16459] [evidence NAS]; myosin [GO:16459] [evidence NAS] biological process unknown [GO:4] [evidence ND ]; biological process unknown [GO:4] [evidence ND ] catalytic activity [GO:3824] [evidence IEA]; catalytic activity [GO:3824] [evidence IEA]
ILMN_2189027	0.01	1.83	3.55	LIPG	Homo sapiens lipase, endothelial (LIPG), mRNA.	lipid metabolism [GO:6629] [evidence IEA]; lipid catabolism [GO:16042] [evidence IEA]; lipid metabolism [GO:6629] [evidence IEA]; lipid catabolism [GO:16042] [evidence IEA] lipoprotein lipase activity [GO:4465] [evidence IEA]; hydrolase activity [GO:16787] [evidence IEA]; phospholipase A1 activity [GO:8970] [pmid 10318835] [evidence TAS]; triacylglycerol lipase activity [GO:4806] [evidence IEA]; …
ILMN_2088124	0.00800534	1.73	3.31	TMEM154	Homo sapiens transmembrane protein 154 (TMEM154), mRNA.	integral to membrane [GO:16021] [evidence IEA]; integral to membrane [GO:16021] [evidence IEA]
ILMN_1669177	0.02	1.73	3.31	FLJ13639	Homo sapiens dehydrogenase/reductase (SDR family) member 12 (DHRS12), transcript variant 1, mRNA.	metabolism [GO:8152] [evidence IEA]; metabolism [GO:8152] [evidence IEA] oxidoreductase activity [GO:16491] [evidence IEA]; oxidoreductase activity [GO:16491] [evidence IEA]
ILMN_1717727	0.03	1.7	3.24	LOC284293	PREDICTED: Homo sapiens similar to Placental thrombin inhibitor (Cytoplasmic antiproteinase) (CAP) (Protease inhibitor 6) (PI-6) (Serpin B6) (LOC284293), mRNA.
ILMN_1740960	0.02	1.69	3.23	LRP16	Homo sapiens MACRO domain containing 1 (MACROD1), mRNA.
ILMN_1683494	0.02	1.65	3.13	TMEM154	Homo sapiens transmembrane protein 154 (TMEM154), mRNA.	integral to membrane [GO:16021] [evidence IEA]; integral to membrane [GO:16021] [evidence IEA]
ILMN_2220739	0.02	1.3	2.46	TMCO3	Homo sapiens transmembrane and coiled-coil domains 3 (TMCO3), mRNA.	integral to membrane [GO:16021] [evidence IEA] transport [GO:6810] [evidence IEA]; regulation of pH [GO:6885] [evidence IEA] solute:hydrogen antiporter activity [GO:15299] [evidence IEA]
ILMN_1742427	0.02	1.27	2.41	MGC9850	Homo sapiens polymerase (RNA) I polypeptide D, 16kDa (POLR1D), transcript variant 2, mRNA.	nucleus [GO:5634] [evidence IEA] transcription [GO:6350] [evidence IEA] transferase activity [GO:16740] [evidence IEA]; protein dimerization activity [GO:46983] [evidence IEA]; DNA-directed RNA polymerase activity [GO:3899] [evidence IEA]; DNA binding [GO:3677] [evidence IEA]
ILMN_1757702	0.01	1.25	2.38	LOC647673	PREDICTED: Homo sapiens similar to Translationally-controlled tumor protein (TCTP) (p23) (Histamine-releasing factor) (HRF) (Fortilin) (LOC647673), mRNA.
ILMN_2165867	0.03	1.25	2.37	DHCR7	Homo sapiens 7-dehydrocholesterol reductase (DHCR7), mRNA.	membrane [GO:16020] [evidence IEA]; endoplasmic reticulum [GO:5783] [pmid 9878250] [evidence IDA]; integral to membrane [GO:16021] [evidence IEA]; nuclear outer membrane [GO:5640] [pmid 9878250] [evidence IDA]; membrane [GO:16020] [evidence IEA]; integral to membrane [GO:16021] [evidence IEA]; endoplasmic reticulum [GO:5783] [pmid 9878250] [evidence IDA]; nuclear outer membrane [GO:5640] [pmid 98…
ILMN_1742332	0.01	1.24	2.36	KCTD12	Homo sapiens potassium channel tetramerisation domain containing 12 (KCTD12), mRNA.	membrane [GO:16020] [evidence IEA]; voltage-gated potassium channel complex [GO:8076] [evidence IEA]; membrane [GO:16020] [evidence IEA]; voltage-gated potassium channel complex [GO:8076] [evidence IEA] potassium ion transport [GO:6813] [evidence IEA]; potassium ion transport [GO:6813] [evidence IEA] voltage-gated potassium channel activity [GO:5249] [evidence IEA]; protein binding [GO:5515] [evi…
ILMN_1716552	0.00360934	1.24	2.37	ENAH	Homo sapiens enabled homolog (Drosophila) (ENAH), transcript variant 2, mRNA.	cytoskeleton [GO:5856] [evidence IEA]; cytoskeleton [GO:5856] [evidence IEA] intracellular transport [GO:46907] [evidence IEA]; intracellular transport [GO:46907] [evidence IEA] actin binding [GO:3779] [evidence IEA]; actin binding [GO:3779] [evidence IEA]
ILMN_1908274	0.01	1.24	2.37		xn24e12.x1 NCI_CGAP_Kid11 Homo sapiens cDNA clone IMAGE:2694670 3, mRNA sequence
ILMN_1678454	0.03	1.23	2.35	CASP4	Homo sapiens caspase 4, apoptosis-related cysteine peptidase (CASP4), transcript variant gamma, mRNA.	cytoplasm [GO:5737] [evidence NR ]; intracellular [GO:5622] [evidence IEA]; cytoplasm [GO:5737] [evidence NR ]; intracellular [GO:5622] [evidence IEA] induction of apoptosis [GO:6917] [pmid 7743998] [evidence TAS]; regulation of apoptosis [GO:42981] [evidence IEA]; induction of apoptosis [GO:6917] [pmid 7743998] [evidence TAS]; regulation of apoptosis [GO:42981] [evidence IEA] cysteine-type pepti…
ILMN_2157099	0.03	1.23	2.34	CCNA1	Homo sapiens cyclin A1 (CCNA1), mRNA.	microtubule cytoskeleton [GO:15630] [pmid 11256614] [evidence IDA]; nucleus [GO:5634] [evidence IEA]; cytosol [GO:5829] [pmid 9041194] [evidence TAS] male meiosis I [GO:7141] [pmid 9843212] [evidence TAS]; spermatogenesis [GO:7283] [pmid 9843212] [evidence TAS]; mitosis [GO:7067] [evidence IEA]; meiosis [GO:7126] [evidence IEA]; cell cycle [GO:7049] [evidence IEA]; cell division [GO:51301] [evide…
ILMN_1792951	0.00393809	1.21	2.31	ZHX2	Homo sapiens zinc fingers and homeoboxes 2 (ZHX2), mRNA.	nucleus [GO:5634] [pmid 12741956] [evidence IDA]; intracellular [GO:5622] [evidence IEA] negative regulation of transcription, DNA-dependent [GO:45892] [pmid 12741956] [evidence IDA] sequence-specific DNA binding [GO:43565] [evidence IEA]; transcription factor activity [GO:3700] [pmid 12741956] [evidence IDA]; zinc ion binding [GO:8270] [evidence IEA]; metal ion binding [GO:46872] [evidence IEA];…
ILMN_2390162	0.01	1.21	2.31	PHF11	Homo sapiens PHD finger protein 11 (PHF11), transcript variant 1, mRNA.	regulation of transcription, DNA-dependent [GO:6355] [evidence IEA]; regulation of transcription, DNA-dependent [GO:6355] [evidence IEA] zinc ion binding [GO:8270] [evidence IEA]; metal ion binding [GO:46872] [evidence IEA]; protein binding [GO:5515] [evidence IEA]; zinc ion binding [GO:8270] [evidence IEA]; metal ion binding [GO:46872] [evidence IEA]; protein binding [GO:5515] [evidence IEA]
ILMN_1768260	0.01	1.21	2.32	GAS6	Homo sapiens growth arrest-specific 6 (GAS6), mRNA.	extracellular region [GO:5576] [evidence IEA]; extracellular region [GO:5576] [evidence IEA] cell proliferation [GO:8283] [pmid 7854420] [evidence TAS]; regulation of cell growth [GO:1558] [evidence IEA]; signal transduction [GO:7165] [pmid 7854420] [evidence TAS]; cell proliferation [GO:8283] [pmid 7854420] [evidence TAS]; regulation of cell growth [GO:1558] [evidence IEA]; signal transduction […
ILMN_1815626	0.04	1.2	2.3	DHCR7	Homo sapiens 7-dehydrocholesterol reductase (DHCR7), mRNA.	membrane [GO:16020] [evidence IEA]; endoplasmic reticulum [GO:5783] [pmid 9878250] [evidence IDA]; integral to membrane [GO:16021] [evidence IEA]; nuclear outer membrane [GO:5640] [pmid 9878250] [evidence IDA]; membrane [GO:16020] [evidence IEA]; integral to membrane [GO:16021] [evidence IEA]; endoplasmic reticulum [GO:5783] [pmid 9878250] [evidence IDA]; nuclear outer membrane [GO:5640] [pmid 98…
ILMN_1703374	0.02	1.19	2.28	NAV1	Homo sapiens neuron navigator 1 (NAV1), mRNA.	ATP binding [GO:5524] [evidence IEA]; nucleotide binding [GO:166] [evidence IEA]; nucleoside-triphosphatase activity [GO:17111] [evidence IEA]
ILMN_1762095	0.02	1.18	2.27	TMTC4	Homo sapiens transmembrane and tetratricopeptide repeat containing 4 (TMTC4), mRNA.	binding [GO:5488] [evidence IEA]; binding [GO:5488] [evidence IEA]; binding [GO:5488] [evidence IEA]
ILMN_1732988	0.00728109	1.18	2.26	LOC652598	PREDICTED: Homo sapiens similar to Peripheral-type benzodiazepine receptor-associated protein 1 (PRAX-1) (Peripheral benzodiazepine receptor interacting protein) (PBR-IP) (RIM binding protein 1) (RIM-BP1) (LOC652598), mRNA.
ILMN_1799796	0.03	1.17	2.25	KIAA1008	Homo sapiens KIAA1008 (KIAA1008), mRNA.	exosome (RNase complex) [GO:178] [pmid 9562621] [evidence TAS]; nucleus [GO:5634] [evidence IEA] rRNA processing [GO:6364] [pmid 9562621] [evidence TAS] ribonuclease activity [GO:4540] [evidence IEA]; exonuclease activity [GO:4527] [evidence IEA]; RNA binding [GO:3723] [evidence IEA]; GDP-dissociation stimulator activity [GO:16219] [pmid 9562621] [evidence IDA]; hydrolase activity [GO:16787] [evi…
ILMN_1830069	0.03	1.17	2.25		BX106991 NCI_CGAP_GC4 Homo sapiens cDNA clone IMAGp998C124026, mRNA sequence
ILMN_1695000	0.01	1.16	2.24	TFIP11	Homo sapiens tuftelin interacting protein 11 (TFIP11), transcript variant 1, mRNA.	nuclear speck [GO:16607] [pmid 11256614] [evidence IDA]; nucleus [GO:5634] [evidence IEA]; intracellular [GO:5622] [evidence ISS] extracellular matrix organization and biogenesis [GO:30198] [evidence ISS]; ossification [GO:1503] [evidence IEA]; cell differentiation [GO:30154] [evidence ISS]; secretory pathway [GO:45045] [evidence ISS] nucleic acid binding [GO:3676] [evidence IEA]; protein binding…
ILMN_2344182	0.03	1.14	2.2	TMTC4	Homo sapiens transmembrane and tetratricopeptide repeat containing 4 (TMTC4), mRNA.	binding [GO:5488] [evidence IEA]; binding [GO:5488] [evidence IEA]; binding [GO:5488] [evidence IEA]
ILMN_1724789	0.02	1.13	2.19	CD59	Homo sapiens CD59 molecule, complement regulatory protein (CD59), transcript variant 3, mRNA.	plasma membrane [GO:5886] [pmid 1381503] [evidence NAS]; membrane fraction [GO:5624] [pmid 1381503] [evidence TAS] immune response [GO:6955] [evidence NR ]; cell surface receptor linked signal transduction [GO:7166] [pmid 7691713] [evidence TAS]; blood coagulation [GO:7596] [pmid 1381503] [evidence TAS] GPI anchor binding [GO:48503] [evidence IEA]; protein binding [GO:5515] [pmid 12577067] [evide…
ILMN_2274199	0.01	1.13	2.19	SUPT3H	Homo sapiens suppressor of Ty 3 homolog (S. cerevisiae) (SUPT3H), transcript variant 2, mRNA.	transcription factor complex [GO:5667] [evidence IEA]; nucleus [GO:5634] [pmid 9726987] [evidence IEP] transcription initiation [GO:6352] [evidence IEA]; transcription [GO:6350] [evidence IEA]; regulation of transcription from RNA polymerase II promoter [GO:6357] [pmid 9787080] [evidence TAS] RNA polymerase II transcription factor activity [GO:3702] [pmid 9787080] [evidence TAS]; transcriptional …
ILMN_2115218	0.01	1.13	2.19	ANKRD10	Homo sapiens ankyrin repeat domain 10 (ANKRD10), mRNA.
ILMN_1788457	0.04	1.12	2.17	ABCC4	Homo sapiens ATP-binding cassette, sub-family C (CFTR/MRP), member 4 (ABCC4), mRNA.	plasma membrane [GO:5886] [pmid 15297306] [evidence IDA]; platelet dense granule membrane [GO:31088] [pmid 15297306] [evidence IDA]; integral to membrane [GO:16021] [evidence IEA]; membrane fraction [GO:5624] [pmid 15297306] [evidence IDA] ion transport [GO:6811] [evidence IEA] ATPase activity, coupled to transmembrane movement of substances [GO:42626] [evidence IEA]; ATPase activity [GO:16887] […
ILMN_1664010	0.03	1.12	2.17	ELF1	Homo sapiens E74-like factor 1 (ets domain transcription factor) (ELF1), mRNA.	nucleus [GO:5634] [pmid 14970218] [evidence IC ] positive regulation of transcription from RNA polymerase II promoter [GO:45944] [pmid 14970218] [evidence IDA]; transcription [GO:6350] [evidence IEA]; regulation of transcription, DNA-dependent [GO:6355] [evidence IEA] transcriptional activator activity [GO:16563] [pmid 1527846] [evidence NAS]; sequence-specific DNA binding [GO:43565] [evidence IE…
ILMN_1776723	0.00953432	1.11	2.16	PHF11	Homo sapiens PHD finger protein 11 (PHF11), mRNA.	regulation of transcription, DNA-dependent [GO:6355] [evidence IEA] zinc ion binding [GO:8270] [evidence IEA]; protein binding [GO:5515] [evidence IEA]
ILMN_1671554	0.04	1.09	2.12	LPIN1	Homo sapiens lipin 1 (LPIN1), mRNA.	nucleus [GO:5634] [pmid 11138012] [evidence ISS] fat cell differentiation [GO:45444] [pmid 11138012] [evidence ISS]
ILMN_1697906	0.03	1.09	2.13	WBP4	Homo sapiens WW domain binding protein 4 (formin binding protein 21) (WBP4), mRNA.	nucleus [GO:5634] [evidence IEA]; spliceosome complex [GO:5681] [evidence IEA] nuclear mRNA splicing, via spliceosome [GO:398] [evidence IEA] zinc ion binding [GO:8270] [evidence IEA]; metal ion binding [GO:46872] [evidence IEA]; nucleic acid binding [GO:3676] [evidence IEA]
ILMN_1779558	0.01	1.08	2.12	GAS6	Homo sapiens growth arrest-specific 6 (GAS6), mRNA.	extracellular region [GO:5576] [evidence IEA]; extracellular region [GO:5576] [evidence IEA] cell proliferation [GO:8283] [pmid 7854420] [evidence TAS]; regulation of cell growth [GO:1558] [evidence IEA]; signal transduction [GO:7165] [pmid 7854420] [evidence TAS]; cell proliferation [GO:8283] [pmid 7854420] [evidence TAS]; regulation of cell growth [GO:1558] [evidence IEA]; signal transduction […
ILMN_1802519	0.04	1.08	2.11	VPS36	Homo sapiens vacuolar protein sorting 36 homolog (S. cerevisiae) (VPS36), mRNA.	nucleus [GO:5634] [evidence IEA] regulation of transcription, DNA-dependent [GO:6355] [evidence IEA]; transcription [GO:6350] [evidence IEA]; protein transport [GO:15031] [evidence IEA] lipid binding [GO:8289] [evidence IEA]
ILMN_1715789	0.01	1.07	2.1	DOCK1	Homo sapiens dedicator of cytokinesis 1 (DOCK1), mRNA.	cytoskeleton [GO:5856] [evidence IEA]; membrane [GO:16020] [evidence IEA]; cytoplasm [GO:5737] [pmid 8661160] [evidence TAS] signal transduction [GO:7165] [pmid 8661160] [evidence TAS]; small GTPase mediated signal transduction [GO:7264] [pmid 9808620] [evidence TAS]; integrin-mediated signaling pathway [GO:7229] [pmid 9808620] [evidence TAS]; apoptosis [GO:6915] [pmid 9548255] [evidence TAS]; ph…
ILMN_1730809	0.03	1.06	2.08	SLC29A2	Homo sapiens solute carrier family 29 (nucleoside transporters), member 2 (SLC29A2), mRNA.	nucleus [GO:5634] [evidence IEA]; integral to plasma membrane [GO:5887] [pmid 7639753] [evidence TAS]; membrane [GO:16020] [evidence IEA]; nucleolus [GO:5730] [pmid 7639753] [evidence TAS] transport [GO:6810] [evidence IEA]; nucleoside transport [GO:15858] [pmid 9396714] [evidence TAS]; cell proliferation [GO:8283] [pmid 7639753] [evidence TAS]; nucleobase, nucleoside, nucleotide and nucleic acid…
ILMN_1680937	0.03	1.05	2.07	HIST1H2BC	Homo sapiens histone cluster 1, H2bc (HIST1H2BC), mRNA.
ILMN_1700202	0.04	1.04	2.05	FLJ22104	Homo sapiens transmembrane protein 135 (TMEM135), mRNA.	integral to membrane [GO:16021] [evidence IEA]
ILMN_1657395	0.03	1.04	2.05	HMGCR	Homo sapiens 3-hydroxy-3-methylglutaryl-Coenzyme A reductase (HMGCR), mRNA.	endoplasmic reticulum membrane [GO:5789] [pmid 2991281] [evidence TAS]; membrane fraction [GO:5624] [evidence NR ]; integral to membrane [GO:16021] [evidence IEA]; peroxisome [GO:5777] [evidence IEA] lipid metabolism [GO:6629] [evidence IEA]; cholesterol biosynthesis [GO:6695] [evidence IEA]; gonad development [GO:8406] [pmid 9853754] [evidence TAS]; germ cell migration [GO:8354] [pmid 9853754] […
ILMN_1720285	0.01	1.04	2.06	ESD	Homo sapiens esterase D/formylglutathione hydrolase (ESD), mRNA.	cytoplasmic membrane-bound vesicle [GO:16023] [evidence NAS]; cytoplasmic membrane-bound vesicle [GO:16023] [evidence NAS] hydrolase activity [GO:16787] [evidence IEA]; serine esterase activity [GO:4759] [evidence NAS]; hydrolase activity [GO:16787] [evidence IEA]; serine esterase activity [GO:4759] [evidence NAS]
ILMN_1713993	0.01	1.02	2.02	PHGDHL1	Homo sapiens UBA domain containing 2 (UBAC2), mRNA.
ILMN_2054607	0.03	1.02	2.03	CYP4V2	Homo sapiens cytochrome P450, family 4, subfamily V, polypeptide 2 (CYP4V2), mRNA.	membrane [GO:16020] [evidence IEA]; integral to membrane [GO:16021] [evidence IEA]; endoplasmic reticulum [GO:5783] [evidence IEA] visual perception [GO:7601] [evidence IEA]; electron transport [GO:6118] [evidence IEA] metal ion binding [GO:46872] [evidence IEA]; iron ion binding [GO:5506] [evidence IEA]; heme binding [GO:20037] [evidence IEA]; monooxygenase activity [GO:4497] [evidence IEA]
ILMN_2341254	0.02	1.01	2.01	STARD13	Homo sapiens START domain containing 13 (STARD13), transcript variant alpha, mRNA.	intracellular [GO:5622] [evidence IEA]; intracellular [GO:5622] [evidence IEA] signal transduction [GO:7165] [evidence IEA]; cell cycle [GO:7049] [evidence IEA]; signal transduction [GO:7165] [evidence IEA]; cell cycle [GO:7049] [evidence IEA] GTPase activator activity [GO:5096] [evidence IEA]; GTPase activator activity [GO:5096] [evidence IEA]
ILMN_1664398	0.04	1	2	LOC651621	PREDICTED: Homo sapiens similar to hydroxysteroid (17-beta) dehydrogenase 7 (LOC651621), mRNA.
ILMN_1758111	0.0091897	0.99	1.99	C13orf24	Homo sapiens chromosome 13 open reading frame 24 (C13orf24), mRNA.
ILMN_1854833	0.00731613	0.99	1.98		Homo sapiens cDNA: FLJ22515 fis, clone HRC12122, highly similar to AF052101 Homo sapiens clone 23872 mRNA sequence
ILMN_1685567	0.01	0.99	1.99	TGDS	Homo sapiens TDP-glucose 4,6-dehydratase (TGDS), mRNA.	nucleotide-sugar metabolism [GO:9225] [evidence IEA] catalytic activity [GO:3824] [evidence IEA]; lyase activity [GO:16829] [evidence IEA]; dTDP-glucose 4,6-dehydratase activity [GO:8460] [evidence IEA]; NAD binding [GO:51287] [evidence IEA]
ILMN_2053415	5.20576e-05	0.98	1.97	LDLR	Homo sapiens low density lipoprotein receptor (familial hypercholesterolemia) (LDLR), mRNA.	plasma membrane [GO:5886] [pmid 2777800] [evidence TAS]; coated pit [GO:5905] [evidence IEA]; integral to plasma membrane [GO:5887] [pmid 6327078] [evidence TAS] endocytosis [GO:6897] [pmid 12671190] [evidence TAS]; cholesterol metabolism [GO:8203] [evidence IEA]; lipid transport [GO:6869] [evidence IEA]; lipid metabolism [GO:6629] [pmid 10827173] [evidence TAS]; steroid metabolism [GO:8202] [evi…
ILMN_1784749	0.00167067	0.98	1.97	GAS6	PREDICTED: Homo sapiens growth arrest-specific 6, transcript variant 2 (GAS6), mRNA.
ILMN_2184966	0.03	0.98	1.97	ZHX2	Homo sapiens zinc fingers and homeoboxes 2 (ZHX2), mRNA.	intracellular [GO:5622] [evidence IEA]; nucleus [GO:5634] [pmid 12741956] [evidence IDA] negative regulation of transcription, DNA-dependent [GO:45892] [pmid 12741956] [evidence IDA] protein binding [GO:5515] [pmid 12741956] [evidence IPI]; metal ion binding [GO:46872] [evidence IEA]; zinc ion binding [GO:8270] [evidence IEA]; transcription factor activity [GO:3700] [pmid 12741956] [evidence IDA]…
ILMN_1801109	0.03	0.97	1.96	NARG1L	Homo sapiens NMDA receptor regulated 1-like (NARG1L), transcript variant 1, mRNA.	nucleus [GO:5634] [evidence ISS]; transcription factor complex [GO:5667] [evidence ISS]; cytoplasm [GO:5737] [evidence ISS] N-terminal protein amino acid acetylation [GO:6474] [evidence ISS]; positive regulation of transcription, DNA-dependent [GO:45893] [evidence ISS] acetyltransferase activity [GO:16407] [evidence ISS]; ribosome binding [GO:43022] [evidence ISS]; protein binding [GO:5515] [evid…
ILMN_1740900	0.04	0.97	1.95	BMP4	Homo sapiens bone morphogenetic protein 4 (BMP4), transcript variant 1, mRNA.	extracellular space [GO:5615] [evidence IEA]; extracellular space [GO:5615] [evidence IEA] negative regulation of striated muscle development [GO:45843] [pmid 14749725] [evidence IDA]; positive regulation of osteoblast differentiation [GO:45669] [pmid 14749725] [evidence IDA]; cartilage development [GO:51216] [evidence IEA]; negative regulation of myoblast differentiation [GO:45662] [pmid 1474972…
ILMN_2284706	0.01	0.96	1.94	PHF11	Homo sapiens PHD finger protein 11 (PHF11), transcript variant 1, mRNA.	regulation of transcription, DNA-dependent [GO:6355] [evidence IEA]; regulation of transcription, DNA-dependent [GO:6355] [evidence IEA] zinc ion binding [GO:8270] [evidence IEA]; metal ion binding [GO:46872] [evidence IEA]; protein binding [GO:5515] [evidence IEA]; zinc ion binding [GO:8270] [evidence IEA]; metal ion binding [GO:46872] [evidence IEA]; protein binding [GO:5515] [evidence IEA]
ILMN_1672720	0.01	0.96	1.94	PRSS12	Homo sapiens protease, serine, 12 (neurotrypsin, motopsin) (PRSS12), mRNA.	membrane [GO:16020] [evidence IEA] serine-type endopeptidase activity [GO:4252] [evidence IEA]; scavenger receptor activity [GO:5044] [evidence IEA]
ILMN_2181992	0.02	0.96	1.95	MTRF1	Homo sapiens mitochondrial translational release factor 1 (MTRF1), nuclear gene encoding mitochondrial protein, mRNA.	mitochondrion [GO:5739] [pmid 9838146] [evidence TAS]; cytoplasm [GO:5737] [evidence IEA] protein biosynthesis [GO:6412] [evidence IEA]; regulation of translational termination [GO:6449] [pmid 9838146] [evidence TAS] translation release factor activity, codon specific [GO:16149] [evidence IEA]
ILMN_1856634	0.00951944	0.96	1.94		Homo sapiens mRNA; cDNA DKFZp686J23256 (from clone DKFZp686J23256)
ILMN_2350122	0.00718585	0.95	1.93	TRIM13	Homo sapiens tripartite motif-containing 13 (TRIM13), transcript variant 4, mRNA.	intracellular [GO:5622] [evidence IEA]; intracellular [GO:5622] [evidence IEA]; intracellular [GO:5622] [evidence IEA] morphogenesis [GO:9653] [pmid 9599022] [evidence TAS]; positive regulation of I-kappaB kinase/NF-kappaB cascade [GO:43123] [pmid 12761501] [evidence IMP]; cell cycle [GO:7049] [evidence IEA]; morphogenesis [GO:9653] [pmid 9599022] [evidence TAS]; positive regulation of I-kappaB k…
ILMN_2232520	0.04	0.95	1.93	ANKRD28	Homo sapiens ankyrin repeat domain 28 (ANKRD28), mRNA.
ILMN_1892638	0.00535672	0.95	1.93		Homo sapiens mRNA; cDNA DKFZp564C152 (from clone DKFZp564C152)
ILMN_1772646	0.03	0.94	1.92	LOC388681	PREDICTED: Homo sapiens similar to phosphodiesterase 4D interacting protein isoform 1 (LOC388681), mRNA.
ILMN_1697594	0.03	0.94	1.92	ANKRD28	Homo sapiens ankyrin repeat domain 28 (ANKRD28), mRNA.
ILMN_2350114	0.00568999	0.94	1.92	TRIM13	Homo sapiens tripartite motif-containing 13 (TRIM13), transcript variant 4, mRNA.	intracellular [GO:5622] [evidence IEA]; intracellular [GO:5622] [evidence IEA]; intracellular [GO:5622] [evidence IEA] morphogenesis [GO:9653] [pmid 9599022] [evidence TAS]; positive regulation of I-kappaB kinase/NF-kappaB cascade [GO:43123] [pmid 12761501] [evidence IMP]; cell cycle [GO:7049] [evidence IEA]; morphogenesis [GO:9653] [pmid 9599022] [evidence TAS]; positive regulation of I-kappaB k…
ILMN_1788387	0.02	0.92	1.89	UGCGL2	Homo sapiens UDP-glucose ceramide glucosyltransferase-like 2 (UGCGL2), mRNA.	endoplasmic reticulum [GO:5783] [evidence IEA]; endoplasmic reticulum lumen [GO:5788] [evidence ISS] posttranslational protein folding [GO:51084] [evidence ISS]; protein amino acid glycosylation [GO:6486] [evidence IEA] transferase activity, transferring glycosyl groups [GO:16757] [evidence IEA]; transferase activity [GO:16740] [evidence IEA]; UDP-glucose:glycoprotein glucosyltransferase activity…
ILMN_1659490	0.01	0.92	1.89	LOC653158	PREDICTED: Homo sapiens similar to hypothetical protein MGC40405, transcript variant 1 (LOC653158), mRNA.
ILMN_2352023	0.00318482	0.91	1.87	RIPK5	Homo sapiens receptor interacting protein kinase 5 (RIPK5), transcript variant 2, mRNA.	protein amino acid phosphorylation [GO:6468] [evidence IEA] ATP binding [GO:5524] [evidence IEA]; transferase activity [GO:16740] [evidence IEA]; protein serine/threonine kinase activity [GO:4674] [evidence IEA]; nucleotide binding [GO:166] [evidence IEA]
ILMN_2123665	0.03	0.9	1.86	SBF2	Homo sapiens SET binding factor 2 (SBF2), mRNA.	membrane [GO:16020] [pmid 15998640] [evidence IDA] phospholipid dephosphorylation [GO:46839] [evidence IEA]; myelination [GO:42552] [pmid 15998640] [evidence NAS]; phospholipid dephosphorylation [GO:46839] [evidence IEA] inositol or phosphatidylinositol phosphatase activity [GO:4437] [evidence IEA]; inositol or phosphatidylinositol phosphatase activity [GO:4437] [evidence IEA]; protein binding [G…
ILMN_2296843	0.04	0.89	1.85	GCDH	Homo sapiens glutaryl-Coenzyme A dehydrogenase (GCDH), nuclear gene encoding mitochondrial protein, transcript variant 1, mRNA.	mitochondrion [GO:5739] [pmid 8541831] [evidence TAS] metabolism [GO:8152] [evidence IEA]; electron transport [GO:6118] [evidence IEA] FAD binding [GO:50660] [evidence IEA]; glutaryl-CoA dehydrogenase activity [GO:4361] [pmid 8541831] [evidence TAS]
ILMN_2408683	0.04	0.89	1.85	PPAP2B	Homo sapiens phosphatidic acid phosphatase type 2B (PPAP2B), transcript variant 2, mRNA.	membrane [GO:16020] [pmid 9305923] [evidence TAS]; integral to membrane [GO:16021] [evidence IEA] germ cell migration [GO:8354] [pmid 9305923] [evidence TAS]; lipid metabolism [GO:6629] [pmid 9705349] [evidence NAS] hydrolase activity [GO:16787] [evidence IEA]; phosphoprotein phosphatase activity [GO:4721] [pmid 9705349] [evidence TAS]; phosphatidate phosphatase activity [GO:8195] [evidence IEA]
ILMN_1733523	0.02	0.88	1.84	NARG1L	Homo sapiens NMDA receptor regulated 1-like (NARG1L), transcript variant 2, mRNA.	nucleus [GO:5634] [evidence ISS]; transcription factor complex [GO:5667] [evidence ISS]; cytoplasm [GO:5737] [evidence ISS]; nucleus [GO:5634] [evidence ISS]; transcription factor complex [GO:5667] [evidence ISS]; cytoplasm [GO:5737] [evidence ISS] N-terminal protein amino acid acetylation [GO:6474] [evidence ISS]; positive regulation of transcription, DNA-dependent [GO:45893] [evidence ISS]; N-t…
ILMN_1684346	0.01	0.88	1.84	TNFAIP8L1	Homo sapiens tumor necrosis factor, alpha-induced protein 8-like 1 (TNFAIP8L1), mRNA.
ILMN_1684316	0.03	0.87	1.82	MBNL2	Homo sapiens muscleblind-like 2 (Drosophila) (MBNL2), transcript variant 1, mRNA.	nucleic acid binding [GO:3676] [evidence IEA]; nucleic acid binding [GO:3676] [evidence IEA]
ILMN_1743402	0.04	0.87	1.83	SIX4	Homo sapiens sine oculis homeobox homolog 4 (Drosophila) (SIX4), mRNA.	nucleus [GO:5634] [evidence IEA] regulation of transcription, DNA-dependent [GO:6355] [evidence IEA]; morphogenesis [GO:9653] [pmid 10640827] [evidence TAS] transcription factor activity [GO:3700] [evidence IEA]
ILMN_1689037	0.02	0.87	1.82	LIPG	Homo sapiens lipase, endothelial (LIPG), mRNA.	lipid metabolism [GO:6629] [evidence IEA]; lipid catabolism [GO:16042] [evidence IEA]; lipid metabolism [GO:6629] [evidence IEA]; lipid catabolism [GO:16042] [evidence IEA] lipoprotein lipase activity [GO:4465] [evidence IEA]; hydrolase activity [GO:16787] [evidence IEA]; phospholipase A1 activity [GO:8970] [pmid 10318835] [evidence TAS]; triacylglycerol lipase activity [GO:4806] [evidence IEA]; …
ILMN_1654552	0.0058279	0.87	1.82	MRPS31	Homo sapiens mitochondrial ribosomal protein S31 (MRPS31), nuclear gene encoding mitochondrial protein, mRNA.	ribonucleoprotein complex [GO:30529] [evidence IEA]; mitochondrion [GO:5739] [pmid 8567980] [evidence TAS]
ILMN_1778059	0.01	0.87	1.82	CASP4	Homo sapiens caspase 4, apoptosis-related cysteine peptidase (CASP4), transcript variant gamma, mRNA.	cytoplasm [GO:5737] [evidence NR ]; intracellular [GO:5622] [evidence IEA]; cytoplasm [GO:5737] [evidence NR ]; intracellular [GO:5622] [evidence IEA] induction of apoptosis [GO:6917] [pmid 7743998] [evidence TAS]; regulation of apoptosis [GO:42981] [evidence IEA]; induction of apoptosis [GO:6917] [pmid 7743998] [evidence TAS]; regulation of apoptosis [GO:42981] [evidence IEA] cysteine-type pepti…
ILMN_1700978	0.01	0.87	1.82	C6orf205	Homo sapiens chromosome 6 open reading frame 205 (C6orf205), mRNA.
ILMN_1752333	0.01	0.87	1.82	SLC35E1	Homo sapiens solute carrier family 35, member E1 (SLC35E1), mRNA.	membrane [GO:16020] [evidence IEA]; integral to membrane [GO:16021] [evidence IEA]; membrane [GO:16020] [evidence IEA]; integral to membrane [GO:16021] [evidence IEA] transport [GO:6810] [evidence IEA]; transport [GO:6810] [evidence IEA]
ILMN_2060115	0.01	0.87	1.83	SORL1	Homo sapiens sortilin-related receptor, L(DLR class) A repeats-containing (SORL1), mRNA.	integral to plasma membrane [GO:5887] [pmid 9157966] [evidence TAS]; membrane [GO:16020] [evidence IEA] intracellular protein transport [GO:6886] [evidence IEA]; cholesterol metabolism [GO:8203] [evidence IEA]; lipid transport [GO:6869] [evidence IEA]; lipid metabolism [GO:6629] [evidence IEA]; steroid metabolism [GO:8202] [evidence IEA]; receptor mediated endocytosis [GO:6898] [pmid 9157966] [ev…
ILMN_2082130	0.04	0.86	1.82	C1orf123	Homo sapiens chromosome 1 open reading frame 123 (C1orf123), mRNA.
ILMN_1760506	0.04	0.86	1.82	LOC158160	Homo sapiens hypothetical protein LOC158160 (LOC158160), transcript variant 2, mRNA.	metabolism [GO:8152] [evidence IEA]; metabolism [GO:8152] [evidence IEA] oxidoreductase activity [GO:16491] [evidence IEA]; oxidoreductase activity [GO:16491] [evidence IEA]
ILMN_1776154	0.02	0.86	1.81	COG3	Homo sapiens component of oligomeric golgi complex 3 (COG3), mRNA.	membrane [GO:16020] [evidence IEA]; membrane [GO:16020] [evidence IEA] intracellular protein transport [GO:6886] [evidence IEA]; intracellular protein transport [GO:6886] [evidence IEA]
ILMN_1711828	0.00336316	0.86	1.81	ANKRD10	Homo sapiens ankyrin repeat domain 10 (ANKRD10), mRNA.
ILMN_1675979	0.03	0.86	1.81	RBMS3	Homo sapiens RNA binding motif, single stranded interacting protein (RBMS3), transcript variant 1, mRNA.	RNA binding [GO:3723] [evidence IEA]; nucleotide binding [GO:166] [evidence IEA]
ILMN_2275533	0.04	0.85	1.8	DIAPH3	Homo sapiens diaphanous homolog 3 (Drosophila) (DIAPH3), transcript variant 1, mRNA.	cell organization and biogenesis [GO:16043] [evidence IEA]; actin cytoskeleton organization and biogenesis [GO:30036] [evidence IEA]; cell organization and biogenesis [GO:16043] [evidence IEA]; actin cytoskeleton organization and biogenesis [GO:30036] [evidence IEA] Rho GTPase binding [GO:17048] [evidence IEA]; actin binding [GO:3779] [evidence IEA]; Rho GTPase binding [GO:17048] [evidence IEA]; …
ILMN_1656691	0.02	0.84	1.79	FBXO4	Homo sapiens F-box protein 4 (FBXO4), transcript variant 1, mRNA.	ubiquitin ligase complex [GO:151] [pmid 10531035] [evidence NAS]; ubiquitin ligase complex [GO:151] [pmid 10531035] [evidence NAS] protein ubiquitination [GO:16567] [pmid 10531035] [evidence NAS]; protein ubiquitination [GO:16567] [pmid 10531035] [evidence NAS] ubiquitin-protein ligase activity [GO:4842] [pmid 10531035] [evidence NAS]; ubiquitin-protein ligase activity [GO:4842] [pmid 10531035] […
ILMN_1698365	0.03	0.84	1.79	LOC387921	Homo sapiens similar to RIKEN cDNA 8030451K01 (LOC387921), transcript variant 1, mRNA.
ILMN_2283325	0.00245861	0.83	1.77	GPR177	Homo sapiens G protein-coupled receptor 177 (GPR177), transcript variant 1, mRNA.	positive regulation of I-kappaB kinase/NF-kappaB cascade [GO:43123] [evidence ISS]; positive regulation of I-kappaB kinase/NF-kappaB cascade [GO:43123] [evidence ISS] receptor activity [GO:4872] [evidence IEA]; receptor activity [GO:4872] [evidence IEA]
ILMN_2231242	0.03	0.83	1.77	HMGB1	Homo sapiens high-mobility group box 1 (HMGB1), mRNA.	chromatin [GO:785] [evidence IEA]; nucleus [GO:5634] [pmid 16130169] [evidence TAS]; condensed chromosome [GO:793] [pmid 12925773] [evidence IDA]; chromatin [GO:785] [evidence IEA]; condensed chromosome [GO:793] [pmid 12925773] [evidence IDA]; nucleus [GO:5634] [pmid 16130169] [evidence TAS] negative regulation of transcriptional preinitiation complex formation [GO:17055] [pmid 8006019] [evidence…
ILMN_1653042	0.03	0.83	1.77	HSD3B7	Homo sapiens hydroxy-delta-5-steroid dehydrogenase, 3 beta- and steroid delta-isomerase 7 (HSD3B7), mRNA.	integral to membrane [GO:16021] [evidence IEA]; membrane [GO:16020] [evidence IEA]; endoplasmic reticulum [GO:5783] [evidence IEA] steroid biosynthesis [GO:6694] [evidence IEA]; bile acid biosynthesis [GO:6699] [pmid 11067870] [evidence TAS]; C21-steroid hormone biosynthesis [GO:6700] [evidence IEA] oxidoreductase activity [GO:16491] [evidence IEA]; steroid delta-isomerase activity [GO:4769] [evi…
ILMN_2194009	0.03	0.82	1.77	ABCC4	Homo sapiens ATP-binding cassette, sub-family C (CFTR/MRP), member 4 (ABCC4), mRNA.	membrane fraction [GO:5624] [pmid 15297306] [evidence IDA]; integral to membrane [GO:16021] [evidence IEA]; platelet dense granule membrane [GO:31088] [pmid 15297306] [evidence IDA]; plasma membrane [GO:5886] [pmid 15297306] [evidence IDA] ion transport [GO:6811] [evidence IEA] chloride channel activity [GO:5254] [evidence IEA]; 15-hydroxyprostaglandin dehydrogenase (NAD+) activity [GO:16404] [pm…
ILMN_1852793	0.03	0.81	1.75		Homo sapiens cDNA clone IMAGE:30332316
ILMN_2370825	0.04	0.81	1.75	ATM	Homo sapiens ataxia telangiectasia mutated (ATM), transcript variant 1, mRNA.	nucleus [GO:5634] [evidence IEA] response to ionizing radiation [GO:10212] [pmid 11375976] [evidence IDA]; meiotic recombination [GO:7131] [pmid 7792600] [evidence TAS]; mitotic spindle checkpoint [GO:7094] [pmid 11943150] [evidence IMP]; DNA repair [GO:6281] [pmid 9733515] [evidence TAS]; cell cycle [GO:7049] [evidence IEA]; signal transduction [GO:7165] [pmid 7792600] [evidence TAS] transferase…
ILMN_1658464	0.02	0.8	1.74	GTF3A	Homo sapiens general transcription factor IIIA (GTF3A), mRNA.	nucleus [GO:5634] [evidence IEA] transcription from RNA polymerase III promoter [GO:6383] [pmid 7789179] [evidence TAS]; regulation of transcription, DNA-dependent [GO:6355] [evidence IEA]; rRNA transcription [GO:9303] [pmid 8063702] [evidence TAS]; transcription [GO:6350] [evidence IEA] metal ion binding [GO:46872] [evidence IEA]; zinc ion binding [GO:8270] [evidence IEA]; RNA binding [GO:3723] …
ILMN_1706521	0.02	0.8	1.74	CSNK1G2	Homo sapiens casein kinase 1, gamma 2 (CSNK1G2), mRNA.	signal transduction [GO:7165] [pmid 9403068] [evidence TAS]; protein amino acid phosphorylation [GO:6468] [pmid 9403068] [evidence TAS]; Wnt receptor signaling pathway [GO:16055] [evidence IEA] protein kinase activity [GO:4672] [evidence IEA]; casein kinase I activity [GO:4681] [pmid 9403068] [evidence TAS]; protein serine/threonine kinase activity [GO:4674] [evidence IEA]; ATP binding [GO:5524] …
ILMN_1669818	0.00388351	0.8	1.74	ESD	Homo sapiens esterase D/formylglutathione hydrolase (ESD), mRNA.	cytoplasmic membrane-bound vesicle [GO:16023] [evidence NAS]; cytoplasmic membrane-bound vesicle [GO:16023] [evidence NAS] hydrolase activity [GO:16787] [evidence IEA]; serine esterase activity [GO:4759] [evidence NAS]; hydrolase activity [GO:16787] [evidence IEA]; serine esterase activity [GO:4759] [evidence NAS]
ILMN_1872404	0.03	0.8	1.74		Homo sapiens cDNA FLJ31090 fis, clone IMR321000102
ILMN_2347748	0.01	0.8	1.74	FLJ12949	Homo sapiens hypothetical protein FLJ12949 (FLJ12949), transcript variant 1, mRNA.
ILMN_1671260	0.04	0.79	1.72	GPR177	Homo sapiens G protein-coupled receptor 177 (GPR177), transcript variant 2, mRNA.	positive regulation of I-kappaB kinase/NF-kappaB cascade [GO:43123] [evidence ISS]; positive regulation of I-kappaB kinase/NF-kappaB cascade [GO:43123] [evidence ISS]; positive regulation of I-kappaB kinase/NF-kappaB cascade [GO:43123] [evidence ISS] receptor activity [GO:4872] [evidence IEA]; receptor activity [GO:4872] [evidence IEA]; receptor activity [GO:4872] [evidence IEA]
ILMN_1710170	0.03	0.78	1.71	PPAP2C	Homo sapiens phosphatidic acid phosphatase type 2C (PPAP2C), transcript variant 3, mRNA.	membrane [GO:16020] [pmid 9607309] [evidence TAS]; integral to membrane [GO:16021] [evidence IEA]; membrane [GO:16020] [pmid 9607309] [evidence TAS]; integral to membrane [GO:16021] [evidence IEA] hydrolase activity [GO:16787] [evidence IEA]; phosphoprotein phosphatase activity [GO:4721] [pmid 9607309] [evidence TAS]; phosphatidate phosphatase activity [GO:8195] [evidence IEA]; hydrolase activity…
ILMN_1728048	0.00302696	0.78	1.71	LOC158160	Homo sapiens hypothetical protein LOC158160 (LOC158160), transcript variant 1, mRNA.	metabolism [GO:8152] [evidence IEA] oxidoreductase activity [GO:16491] [evidence IEA]
ILMN_2227473	0.04	0.78	1.72	C13orf24	Homo sapiens chromosome 13 open reading frame 24 (C13orf24), mRNA.
ILMN_2057573	0.01	0.78	1.71	FAM62B	Homo sapiens family with sequence similarity 62 (C2 domain containing) member B (FAM62B), mRNA.
ILMN_1849186	0.04	0.78	1.72		Homo sapiens, clone IMAGE:3618365, mRNA
ILMN_1816713	0.00843897	0.78	1.71		BX393727 Homo sapiens NEUROBLASTOMA COT 25-NORMALIZED Homo sapiens cDNA clone CS0DC001YP02 5-PRIME, mRNA sequence
ILMN_1687583	0.00709199	0.77	1.7	CAV1	Homo sapiens caveolin 1, caveolae protein, 22kDa (CAV1), mRNA.	integral to membrane [GO:16021] [evidence IEA]; lipid raft [GO:45121] [pmid 11294831] [evidence IDA]; membrane [GO:16020] [evidence IEA]; endoplasmic reticulum [GO:5783] [pmid 11294831] [evidence IDA]; integral to plasma membrane [GO:5887] [pmid 1360410] [evidence TAS]; caveolar membrane [GO:16599] [pmid 15219854] [evidence IDA]; Golgi membrane [GO:139] [pmid 11294831] [evidence IDA] cholesterol …
ILMN_1765091	0.00210164	0.77	1.7	ANKHD1	Homo sapiens ankyrin repeat and KH domain containing 1 (ANKHD1), transcript variant 1, mRNA.	regulation of transcription, DNA-dependent [GO:6355] [evidence IEA]; transcription [GO:6350] [evidence IEA] RNA binding [GO:3723] [evidence IEA]; protein binding [GO:5515] [pmid 12812986] [evidence IPI]
ILMN_1752510	0.04	0.77	1.71	FAM13A1	Homo sapiens family with sequence similarity 13, member A1 (FAM13A1), transcript variant 1, mRNA.	intracellular [GO:5622] [evidence IEA] signal transduction [GO:7165] [evidence IEA]
ILMN_1674411	0.04	0.77	1.7	CKAP2	Homo sapiens cytoskeleton associated protein 2 (CKAP2), mRNA.
ILMN_2150654	0.02	0.77	1.71	ZSWIM4	Homo sapiens zinc finger, SWIM-type containing 4 (ZSWIM4), mRNA.	metal ion binding [GO:46872] [evidence IEA]; zinc ion binding [GO:8270] [evidence IEA]
ILMN_1652735	0.02	0.77	1.71	RFXAP	Homo sapiens regulatory factor X-associated protein (RFXAP), mRNA.	nucleus [GO:5634] [evidence IEA] transcription from RNA polymerase II promoter [GO:6366] [evidence NR ] transcription coactivator activity [GO:3713] [pmid 9118943] [evidence TAS]; transcription factor activity [GO:3700] [pmid 9118943] [evidence NAS]
ILMN_1805922	0.03	0.77	1.71	EBPL	Homo sapiens emopamil binding protein-like (EBPL), mRNA.	endoplasmic reticulum [GO:5783] [evidence IEA]; integral to membrane [GO:16021] [evidence IEA]; membrane [GO:16020] [evidence IEA] sterol metabolism [GO:16125] [evidence IEA] cholestenol delta-isomerase activity [GO:47750] [evidence IEA]
ILMN_1674661	0.00191681	0.76	1.69	CIRBP	Homo sapiens cold inducible RNA binding protein (CIRBP), mRNA.	nucleus [GO:5634] [evidence IEA] response to cold [GO:9409] [pmid 9151692] [evidence TAS] RNA binding [GO:3723] [pmid 9151692] [evidence TAS]; nucleotide binding [GO:166] [evidence IEA]
ILMN_1738989	0.000725426	0.76	1.69	FLJ20366	Homo sapiens hypothetical protein FLJ20366 (FLJ20366), mRNA.	integral to membrane [GO:16021] [evidence IEA]; membrane [GO:16020] [evidence IEA]
ILMN_1698218	0.00361142	0.76	1.69	TRAF1	Homo sapiens TNF receptor-associated factor 1 (TRAF1), mRNA.	cytoplasm [GO:5737] [pmid 8069916] [evidence TAS]; cytoplasm [GO:5737] [pmid 8069916] [evidence TAS] regulation of apoptosis [GO:42981] [evidence IEA]; signal transduction [GO:7165] [evidence IEA]; protein complex assembly [GO:6461] [pmid 8069916] [evidence TAS]; regulation of apoptosis [GO:42981] [evidence IEA]; signal transduction [GO:7165] [evidence IEA]; protein complex assembly [GO:6461] [pm…
ILMN_1685631	0.01	0.76	1.69	KIAA0892	Homo sapiens KIAA0892 (KIAA0892), mRNA.	binding [GO:5488] [evidence IEA]
ILMN_2103685	0.02	0.75	1.68	DEPDC1B	Homo sapiens DEP domain containing 1B (DEPDC1B), mRNA.	intracellular [GO:5622] [evidence IEA]; intracellular [GO:5622] [evidence IEA] intracellular signaling cascade [GO:7242] [evidence IEA]; intracellular signaling cascade [GO:7242] [evidence IEA]
ILMN_1776080	0.0087721	0.75	1.68	GTPBP6	Homo sapiens GTP binding protein 6 (putative) (GTPBP6), mRNA.	intracellular [GO:5622] [evidence IEA] GTP binding [GO:5525] [pmid 9466997] [evidence TAS]
ILMN_1705111	0.02	0.75	1.68	FNDC3A	Homo sapiens fibronectin type III domain containing 3A (FNDC3A), mRNA.
ILMN_1838313	0.03	0.75	1.68		Homo sapiens cDNA clone IMAGE:5260685
ILMN_1678629	0.03	0.74	1.67	DOCK7	Homo sapiens dedicator of cytokinesis 7 (DOCK7), mRNA.	GTPase binding [GO:51020] [evidence IEA]; guanyl-nucleotide exchange factor activity [GO:5085] [evidence IEA]; GTP binding [GO:5525] [evidence IEA]
ILMN_1726520	0.00505133	0.74	1.67	TDP1	Homo sapiens tyrosyl-DNA phosphodiesterase 1 (TDP1), transcript variant 1, mRNA.	nucleus [GO:5634] [pmid 10521354] [evidence NAS] DNA repair [GO:6281] [pmid 10521354] [evidence NAS] hydrolase activity [GO:16787] [evidence IEA]; phosphoric diester hydrolase activity [GO:8081] [evidence IEA]
ILMN_2373099	0.02	0.74	1.67	ZCCHC11	Homo sapiens zinc finger, CCHC domain containing 11 (ZCCHC11), transcript variant 2, mRNA.	zinc ion binding [GO:8270] [evidence IEA]; metal ion binding [GO:46872] [evidence IEA]; nucleic acid binding [GO:3676] [evidence IEA]; nucleotidyltransferase activity [GO:16779] [evidence IEA]
ILMN_2347789	0.0029945	0.73	1.66	C4BPB	Homo sapiens complement component 4 binding protein, beta (C4BPB), transcript variant 5, mRNA.	extracellular region [GO:5576] [pmid 14718574] [evidence NAS] innate immune response [GO:45087] [evidence IEA]; blood coagulation [GO:7596] [pmid 8325877] [evidence TAS]; complement activation, classical pathway [GO:6958] [evidence IEA]
ILMN_1780444	0.03	0.73	1.65	ARL3	Homo sapiens ADP-ribosylation factor-like 3 (ARL3), mRNA.	intracellular [GO:5622] [evidence IEA] G-protein coupled receptor protein signaling pathway [GO:7186] [evidence IEA]; rRNA processing [GO:6364] [evidence IEA]; small GTPase mediated signal transduction [GO:7264] [evidence IEA] signal transducer activity [GO:4871] [evidence IEA]; GTP binding [GO:5525] [pmid 8034651] [evidence TAS]; nucleotide binding [GO:166] [evidence IEA]
ILMN_1661174	0.04	0.73	1.65	LOC387753	PREDICTED: Homo sapiens similar to 60S ribosomal protein L21 (LOC387753), mRNA.
ILMN_1677262	0.01	0.72	1.64	LOC388621	PREDICTED: Homo sapiens similar to ribosomal protein L21 isoform 1 (LOC388621), mRNA.
ILMN_1684357	0.00194437	0.72	1.65	C14orf139	Homo sapiens chromosome 14 open reading frame 139 (C14orf139), mRNA.
ILMN_1723522	0.02	0.72	1.64	APOLD1	Homo sapiens apolipoprotein L domain containing 1 (APOLD1), mRNA.
ILMN_1768004	0.01	0.72	1.64	PDCD4	Homo sapiens programmed cell death 4 (neoplastic transformation inhibitor) (PDCD4), transcript variant 2, mRNA.	nucleus [GO:5634] [pmid 16357133] [evidence IMP]; cytosol [GO:5829] [pmid 12054647] [evidence IDA]; cytoplasm [GO:5737] [pmid 16357133] [evidence IMP]; nucleus [GO:5634] [pmid 16357133] [evidence IMP]; cytosol [GO:5829] [pmid 12054647] [evidence IDA]; cytoplasm [GO:5737] [pmid 16357133] [evidence IMP] apoptosis [GO:6915] [pmid 12054647] [evidence NAS]; positive regulation of translation [GO:45946…
ILMN_1912083	0.04	0.72	1.65		603089645F1 NIH_MGC_120 Homo sapiens cDNA clone IMAGE:5228627 5, mRNA sequence
ILMN_1664175	0.04	0.71	1.64	VAMP4	Homo sapiens vesicle-associated membrane protein 4 (VAMP4), transcript variant 1, mRNA.	integral to membrane [GO:16021] [evidence IEA]; endosome [GO:5768] [pmid 9553086] [evidence TAS]; lysosome [GO:5764] [pmid 9553086] [evidence TAS]; Golgi membrane [GO:139] [pmid 9553086] [evidence TAS] protein complex assembly [GO:6461] [evidence NR ]; vesicle-mediated transport [GO:16192] [evidence IEA]
ILMN_1679949	0.01	0.71	1.64	SLC25A23	Homo sapiens solute carrier family 25 (mitochondrial carrier; phosphate carrier), member 23 (SLC25A23), mRNA.	mitochondrion [GO:5739] [evidence IEA]; integral to membrane [GO:16021] [evidence IEA]; mitochondrial inner membrane [GO:5743] [evidence IEA] transport [GO:6810] [evidence IEA] transporter activity [GO:5215] [evidence IEA]; calcium ion binding [GO:5509] [evidence IEA]; binding [GO:5488] [evidence IEA]
ILMN_2058795	0.03	0.71	1.64	PGCP	Homo sapiens plasma glutamate carboxypeptidase (PGCP), mRNA.	extracellular space [GO:5615] [pmid 10206990] [evidence TAS]; cytoplasm [GO:5737] [pmid 10206990] [evidence TAS]; extracellular space [GO:5615] [pmid 10206990] [evidence TAS]; cytoplasm [GO:5737] [pmid 10206990] [evidence TAS] peptide metabolism [GO:6518] [pmid 10206990] [evidence TAS]; peptide metabolism [GO:6518] [pmid 10206990] [evidence TAS] peptidase activity [GO:8233] [evidence IEA]; carbox…
ILMN_2405156	0.00141515	0.71	1.64	PPAP2C	Homo sapiens phosphatidic acid phosphatase type 2C (PPAP2C), transcript variant 2, mRNA.	membrane [GO:16020] [pmid 9607309] [evidence TAS]; integral to membrane [GO:16021] [evidence IEA] hydrolase activity [GO:16787] [evidence IEA]; phosphoprotein phosphatase activity [GO:4721] [pmid 9607309] [evidence TAS]; phosphatidate phosphatase activity [GO:8195] [evidence IEA]
ILMN_1657606	0.02	0.71	1.64	ZFHX4	Homo sapiens zinc finger homeodomain 4 (ZFHX4), mRNA.	nucleus [GO:5634] [evidence IEA] regulation of transcription, DNA-dependent [GO:6355] [evidence IEA] metal ion binding [GO:46872] [evidence IEA]; zinc ion binding [GO:8270] [evidence IEA]; transcription factor activity [GO:3700] [evidence IEA]
ILMN_1669584	0.01	0.7	1.63	ILF3	Homo sapiens interleukin enhancer binding factor 3, 90kDa (ILF3), transcript variant 2, mRNA.	nucleus [GO:5634] [pmid 11739746] [evidence IDA]; intracellular [GO:5622] [evidence IEA] positive regulation of transcription, DNA-dependent [GO:45893] [pmid 11739746] [evidence IDA]; transcription [GO:6350] [evidence IEA]; negative regulation of transcription, DNA-dependent [GO:45892] [pmid 11739746] [evidence IDA]; M phase [GO:279] [pmid 8885239] [evidence NAS] transcriptional activator activit…
ILMN_2389347	0.01	0.7	1.62	NR3C1	Homo sapiens nuclear receptor subfamily 3, group C, member 1 (glucocorticoid receptor) (NR3C1), transcript variant 6, mRNA.	mitochondrial matrix [GO:5759] [pmid 10887960] [evidence TAS]; nucleus [GO:5634] [pmid 9873044] [evidence TAS]; cytoplasm [GO:5737] [pmid 9873044] [evidence TAS] transcription from RNA polymerase II promoter [GO:6366] [pmid 8621628] [evidence TAS]; regulation of transcription, DNA-dependent [GO:6355] [evidence IEA]; sex determination [GO:7530] [evidence IEA]; inflammatory response [GO:6954] [evid…
ILMN_1732089	0.00265525	0.7	1.63	MGC3207	Homo sapiens hypothetical protein MGC3207 (MGC3207), transcript variant 2, mRNA.	cellular biosynthesis [GO:44249] [evidence IEA]
ILMN_2327346	0.00203459	0.7	1.62	SSBP4	Homo sapiens single stranded DNA binding protein 4 (SSBP4), transcript variant 1, mRNA.	nucleus [GO:5634] [evidence IEA] DNA binding [GO:3677] [evidence IEA]; transcription regulator activity [GO:30528] [evidence IEA]; single-stranded DNA binding [GO:3697] [evidence IEA]
ILMN_1656292	0.04	0.7	1.62	LOC388532	PREDICTED: Homo sapiens similar to ribosomal protein L21 isoform 1 (LOC388532), mRNA.
ILMN_1815141	0.02	0.7	1.63	LOC149448	PREDICTED: Homo sapiens hypothetical protein LOC149448 (LOC149448), mRNA.
ILMN_1693401	0.01	0.7	1.63	BTBD5	Homo sapiens BTB (POZ) domain containing 5 (BTBD5), mRNA.	protein binding [GO:5515] [evidence IEA]
ILMN_2188722	0.01	0.69	1.61	GLS	Homo sapiens glutaminase (GLS), mRNA.	mitochondrion [GO:5739] [pmid 10719215] [evidence NAS] glutamine catabolism [GO:6543] [pmid 10719215] [evidence NAS] hydrolase activity [GO:16787] [evidence IEA]; glutaminase activity [GO:4359] [pmid 11015561] [evidence NAS]
ILMN_1754220	0.03	0.69	1.61	SF3A2	Homo sapiens splicing factor 3a, subunit 2, 66kDa (SF3A2), mRNA.	small nuclear ribonucleoprotein complex [GO:30532] [pmid 8211113] [evidence TAS]; nucleus [GO:5634] [evidence IEA]; spliceosome complex [GO:5681] [pmid 9731529] [evidence IDA]; intracellular [GO:5622] [evidence IEA] RNA splicing [GO:8380] [pmid 8211113] [evidence TAS]; nuclear mRNA splicing, via spliceosome [GO:398] [pmid 9731529] [evidence IC ] zinc ion binding [GO:8270] [evidence IEA]; metal io…
ILMN_1844593	0.00437054	0.69	1.61		Homo sapiens MSTP131 (MST131) mRNA, complete cds
ILMN_1657968	0.00850197	0.69	1.61	MAP2K2	Homo sapiens mitogen-activated protein kinase kinase 2 (MAP2K2), mRNA.	extracellular region [GO:5576] [pmid 8388392] [evidence NAS] protein amino acid phosphorylation [GO:6468] [evidence NAS] ATP binding [GO:5524] [evidence NAS]; transferase activity [GO:16740] [evidence IEA]; protein serine/threonine kinase activity [GO:4674] [evidence NAS]; protein-tyrosine kinase activity [GO:4713] [evidence IEA]; nucleotide binding [GO:166] [evidence IEA]
ILMN_1810289	0.02	0.68	1.6	FER1L3	Homo sapiens fer-1-like 3, myoferlin (C. elegans) (FER1L3), transcript variant 1, mRNA.	plasma membrane [GO:5886] [pmid 10607832] [evidence TAS]; integral to membrane [GO:16021] [evidence IEA]; plasma membrane [GO:5886] [pmid 10607832] [evidence TAS]; integral to membrane [GO:16021] [evidence IEA] muscle contraction [GO:6936] [pmid 10607832] [evidence TAS]; circulation [GO:8015] [pmid 10607832] [evidence TAS]; muscle contraction [GO:6936] [pmid 10607832] [evidence TAS]; circulation …
ILMN_2405018	0.03	0.68	1.6	PPP1CB	Homo sapiens protein phosphatase 1, catalytic subunit, beta isoform (PPP1CB), transcript variant 3, mRNA.	glycogen metabolism [GO:5977] [evidence IEA]; carbohydrate metabolism [GO:5975] [evidence IEA]; cell cycle [GO:7049] [evidence IEA]; cell division [GO:51301] [evidence IEA]; glycogen metabolism [GO:5977] [evidence IEA]; carbohydrate metabolism [GO:5975] [evidence IEA]; cell cycle [GO:7049] [evidence IEA]; cell division [GO:51301] [evidence IEA] hydrolase activity [GO:16787] [evidence IEA]; mangan…
ILMN_1663417	0.01	0.68	1.6	MGC35206	Homo sapiens chromosome 22 open reading frame 33 (C22orf33), mRNA.
ILMN_1771057	0.00950627	0.68	1.6	XAB2	Homo sapiens XPA binding protein 2 (XAB2), mRNA.	nucleus [GO:5634] [pmid 10944529] [evidence IC ]; intracellular [GO:5622] [evidence IEA] transcription-coupled nucleotide-excision repair [GO:6283] [pmid 10944529] [evidence IDA]; DNA repair [GO:6281] [evidence IEA]; transcription [GO:6350] [pmid 10944529] [evidence IDA]; RNA processing [GO:6396] [evidence IEA] protein binding [GO:5515] [pmid 10944529] [evidence IPI]
ILMN_1702817	0.00344527	0.68	1.6	B3GNTL1	Homo sapiens UDP-GlcNAc:betaGal beta-1,3-N-acetylglucosaminyltransferase-like 1 (B3GNTL1), mRNA.	transferase activity [GO:16740] [evidence IEA]
ILMN_1765684	0.03	0.68	1.6	QIL1	Homo sapiens hypothetical protein P117 (P117), mRNA.
ILMN_1797776	0.02	0.68	1.6	PRSS23	Homo sapiens protease, serine, 23 (PRSS23), mRNA.	peptidase activity [GO:8233] [evidence IEA]; serine-type endopeptidase activity [GO:4252] [evidence IEA]
ILMN_1803564	0.03	0.68	1.6	YIPF1	Homo sapiens Yip1 domain family, member 1 (YIPF1), mRNA.	membrane [GO:16020] [evidence IEA]; integral to membrane [GO:16021] [evidence IEA]; transport vesicle [GO:30133] [pmid 11256614] [evidence IDA]; membrane [GO:16020] [evidence IEA]; integral to membrane [GO:16021] [evidence IEA]; transport vesicle [GO:30133] [pmid 11256614] [evidence IDA]
ILMN_1801572	0.00950627	0.68	1.6	FLJ21742	Homo sapiens hypothetical protein FLJ21742 (FLJ21742), mRNA.
ILMN_1735552	0.03	0.68	1.6	KIF1B	Homo sapiens kinesin family member 1B (KIF1B), transcript variant 1, mRNA.	microtubule [GO:5874] [evidence IEA]; cytoplasmic vesicle membrane [GO:30659] [evidence ISS]; mitochondrion [GO:5739] [evidence IEA]; microtubule associated complex [GO:5875] [evidence ISS] anterograde axon cargo transport [GO:8089] [evidence ISS]; embryonic development [GO:9790] [evidence ISS]; microtubule-based movement [GO:7018] [evidence ISS]; nerve-nerve synaptic transmission [GO:7270] [evid…
ILMN_1754842	0.03	0.67	1.59	DLGAP4	Homo sapiens discs, large (Drosophila) homolog-associated protein 4 (DLGAP4), transcript variant 1, mRNA.	membrane [GO:16020] [evidence IEA]; membrane [GO:16020] [evidence IEA] cell-cell signaling [GO:7267] [evidence IEA]; cell-cell signaling [GO:7267] [evidence IEA]
ILMN_1786976	0.02	0.67	1.59	RAB22A	Homo sapiens RAB22A, member RAS oncogene family (RAB22A), mRNA.	plasma membrane [GO:5886] [pmid 11870209] [evidence IDA]; early endosome [GO:5769] [pmid 11870209] [evidence IDA] endocytosis [GO:6897] [pmid 11870209] [evidence IDA]; protein transport [GO:15031] [evidence IEA]; endosome organization and biogenesis [GO:7032] [pmid 11870209] [evidence IEP]; small GTPase mediated signal transduction [GO:7264] [evidence IEA] GTPase activity [GO:3924] [pmid 11870209…
ILMN_1653599	0.02	0.67	1.59	ATP5D	Homo sapiens ATP synthase, H+ transporting, mitochondrial F1 complex, delta subunit (ATP5D), nuclear gene encoding mitochondrial protein, transcript variant 2, mRNA.	membrane fraction [GO:5624] [evidence NR ]; proton-transporting ATP synthase complex, catalytic core F(1) [GO:45261] [evidence IEA]; mitochondrion [GO:5739] [evidence IEA]; proton-transporting two-sector ATPase complex [GO:16469] [evidence IEA]; proton-transporting ATP synthase complex (sensu Eukaryota) [GO:5753] [pmid 1531933] [evidence TAS] ion transport [GO:6811] [evidence IEA]; ATP synthesis …
ILMN_2328972	0.01	0.67	1.59	DNMT3B	Homo sapiens DNA (cytosine-5-)-methyltransferase 3 beta (DNMT3B), transcript variant 1, mRNA.	nucleus [GO:5634] [pmid 10433969] [evidence TAS]; nucleus [GO:5634] [pmid 10433969] [evidence TAS] DNA methylation [GO:6306] [pmid 11102980] [evidence NAS]; DNA methylation [GO:6306] [pmid 11102980] [evidence NAS] transferase activity [GO:16740] [evidence IEA]; DNA binding [GO:3677] [evidence IEA]; zinc ion binding [GO:8270] [evidence IEA]; metal ion binding [GO:46872] [evidence IEA]; methyltrans…
ILMN_1804113	0.02	0.67	1.59	RFXANK	Homo sapiens regulatory factor X-associated ankyrin-containing protein (RFXANK), transcript variant 1, mRNA.	nucleus [GO:5634] [evidence IEA]; nucleus [GO:5634] [evidence IEA] regulation of transcription, DNA-dependent [GO:6355] [evidence IEA]; humoral immune response [GO:6959] [evidence NR ]; transcription [GO:6350] [evidence IEA]; transcription from RNA polymerase II promoter [GO:6366] [evidence NR ]; regulation of transcription, DNA-dependent [GO:6355] [evidence IEA]; humoral immune response [GO:6959…
ILMN_1676955	0.000712544	0.67	1.59	TYK2	Homo sapiens tyrosine kinase 2 (TYK2), mRNA.	cytoskeleton [GO:5856] [evidence IEA] intracellular signaling cascade [GO:7242] [evidence IEA]; protein amino acid phosphorylation [GO:6468] [pmid 2216457] [evidence TAS] transferase activity [GO:16740] [evidence IEA]; non-membrane spanning protein tyrosine kinase activity [GO:4715] [pmid 2216457] [evidence TAS]; nucleotide binding [GO:166] [evidence IEA]; ATP binding [GO:5524] [evidence IEA]; Ja…
ILMN_2198893	0.0076561	0.66	1.58	LOC407835	Homo sapiens mitogen-activated protein kinase kinase 2 pseudogene (LOC407835) on chromosome 7.
ILMN_1887403	0.01	0.66	1.58		602590145F1 NIH_MGC_76 Homo sapiens cDNA clone IMAGE:4724074 5, mRNA sequence
ILMN_1693862	0.02	0.66	1.58	MGC70857	Homo sapiens similar to RIKEN cDNA C030006K11 gene (MGC70857), mRNA.
ILMN_1787762	0.04	0.66	1.58	HEATR1	Homo sapiens HEAT repeat containing 1 (HEATR1), mRNA.	nucleus [GO:5634] [evidence IEA] binding [GO:5488] [evidence IEA]; protein binding [GO:5515] [pmid 15231747] [evidence IPI]
ILMN_1655612	0.01	0.66	1.58	ARRDC2	Homo sapiens arrestin domain containing 2 (ARRDC2), transcript variant 1, mRNA.
ILMN_1724230	0.01	0.66	1.58	LOC642236	PREDICTED: Homo sapiens similar to FRG1 protein (FSHD region gene 1 protein), transcript variant 4 (LOC642236), mRNA.
ILMN_1744347	0.03	0.66	1.58	LOC127295	PREDICTED: Homo sapiens similar to ribosomal protein L36 (LOC127295), mRNA.
ILMN_1652846	0.04	0.66	1.58	PCYT2	Homo sapiens phosphate cytidylyltransferase 2, ethanolamine (PCYT2), mRNA.	phospholipid biosynthesis [GO:8654] [pmid 9083101] [evidence TAS]; biosynthesis [GO:9058] [evidence IEA]; phospholipid biosynthesis [GO:8654] [pmid 9083101] [evidence TAS]; biosynthesis [GO:9058] [evidence IEA] ethanolamine-phosphate cytidylyltransferase activity [GO:4306] [pmid 9083101] [evidence TAS]; transferase activity [GO:16740] [evidence IEA]; ethanolamine-phosphate cytidylyltransferase ac…
ILMN_1751708	0.01	0.65	1.57	ITM2B	Homo sapiens integral membrane protein 2B (ITM2B), mRNA.	membrane [GO:16020] [evidence IEA]; integral to plasma membrane [GO:5887] [evidence NR ]; membrane fraction [GO:5624] [evidence NR ]; membrane [GO:16020] [evidence IEA]; integral to plasma membrane [GO:5887] [evidence NR ]; membrane fraction [GO:5624] [evidence NR ]
ILMN_1671600	0.02	0.65	1.57	EPS8L1	Homo sapiens EPS8-like 1 (EPS8L1), transcript variant 1, mRNA.
ILMN_2397795	0.04	0.65	1.57	FLJ30046	Homo sapiens hypothetical protein FLJ30046 (FLJ30046), mRNA.
ILMN_1839051	0.00306279	0.65	1.56		Homo sapiens cDNA FLJ41853 fis, clone NT2RI3004161
ILMN_2370624	0.01	0.65	1.56	COL13A1	Homo sapiens collagen, type XIII, alpha 1 (COL13A1), transcript variant 9, mRNA.	plasma membrane [GO:5886] [pmid 9624150] [evidence TAS]; collagen type XIII [GO:5600] [pmid 9624150] [evidence TAS]; cytoplasm [GO:5737] [evidence IEA] phosphate transport [GO:6817] [evidence IEA]
ILMN_1850816	0.00788887	0.65	1.57		BX110921 Soares fetal liver spleen 1NFLS Homo sapiens cDNA clone IMAGp998C02389, mRNA sequence
ILMN_1780987	0.04	0.65	1.57	RFXANK	Homo sapiens regulatory factor X-associated ankyrin-containing protein (RFXANK), transcript variant 1, mRNA.	nucleus [GO:5634] [evidence IEA]; nucleus [GO:5634] [evidence IEA] regulation of transcription, DNA-dependent [GO:6355] [evidence IEA]; humoral immune response [GO:6959] [evidence NR ]; transcription [GO:6350] [evidence IEA]; transcription from RNA polymerase II promoter [GO:6366] [evidence NR ]; regulation of transcription, DNA-dependent [GO:6355] [evidence IEA]; humoral immune response [GO:6959…
ILMN_1772487	0.03	0.64	1.55	SFRS14	Homo sapiens splicing factor, arginine/serine-rich 14 (SFRS14), transcript variant 2, mRNA.	intracellular [GO:5622] [evidence IEA]; nucleus [GO:5634] [evidence IEA]; intracellular [GO:5622] [evidence IEA]; nucleus [GO:5634] [evidence IEA] nuclear mRNA splicing, via spliceosome [GO:398] [evidence IEA]; nuclear mRNA splicing, via spliceosome [GO:398] [evidence IEA] RNA binding [GO:3723] [evidence IEA]; RNA binding [GO:3723] [evidence IEA]
ILMN_1788024	0.04	0.64	1.55	FLJ11305	Homo sapiens PCI domain containing 2 (PCID2), mRNA.
ILMN_1730307	0.00316977	0.64	1.56	THRAP5	Homo sapiens mediator complex subunit 16 (MED16), mRNA.	mediator complex [GO:119] [pmid 10198638] [evidence IDA]; nucleus [GO:5634] [pmid 10198638] [evidence NAS]; mediator complex [GO:119] [pmid 10198638] [evidence IDA]; nucleus [GO:5634] [pmid 10198638] [evidence NAS] transcription [GO:6350] [evidence IEA]; transcription initiation from RNA polymerase II promoter [GO:6367] [pmid 12218053] [evidence IDA]; regulation of transcription from RNA polymera…
ILMN_1749944	0.04	0.64	1.55	DLGAP4	Homo sapiens discs, large (Drosophila) homolog-associated protein 4 (DLGAP4), transcript variant 2, mRNA.	membrane [GO:16020] [evidence IEA] cell-cell signaling [GO:7267] [evidence IEA]
ILMN_1731745	0.03	0.64	1.56	NINJ2	Homo sapiens ninjurin 2 (NINJ2), mRNA.	integral to plasma membrane [GO:5887] [pmid 10627596] [evidence TAS]; membrane [GO:16020] [evidence IEA] tissue regeneration [GO:42246] [evidence IEA]; neuron adhesion [GO:7158] [pmid 10627596] [evidence TAS]; cell adhesion [GO:7155] [evidence IEA] protein binding [GO:5515] [evidence IEA]
ILMN_1744676	0.01	0.64	1.55	ZNF179	Homo sapiens zinc finger protein 179 (ZNF179), mRNA.	ubiquitin ligase complex [GO:151] [evidence IEA] immune response [GO:6955] [evidence IEA]; protein ubiquitination [GO:16567] [evidence IEA] ubiquitin-protein ligase activity [GO:4842] [evidence IEA]; metal ion binding [GO:46872] [evidence IEA]; zinc ion binding [GO:8270] [pmid 8660987] [evidence NAS]; GTPase activity [GO:3924] [evidence IEA]; GTP binding [GO:5525] [evidence IEA]
ILMN_1797005	0.04	0.64	1.56	PGLS	Homo sapiens 6-phosphogluconolactonase (PGLS), mRNA.	carbohydrate metabolism [GO:5975] [evidence IEA]; pentose-phosphate shunt [GO:6098] [pmid 10518023] [evidence TAS] hydrolase activity [GO:16787] [evidence IEA]; 6-phosphogluconolactonase activity [GO:17057] [evidence IEA]
ILMN_1810901	0.01	0.64	1.56	RNASEH2A	Homo sapiens ribonuclease H2, subunit A (RNASEH2A), mRNA.	nucleus [GO:5634] [evidence IEA] DNA replication [GO:6260] [pmid 9789007] [evidence TAS]; RNA catabolism [GO:6401] [pmid 9789007] [evidence TAS] ribonuclease H activity [GO:4523] [evidence IEA]; hydrolase activity [GO:16787] [evidence IEA]; RNA binding [GO:3723] [evidence IEA]; ribonuclease activity [GO:4540] [pmid 9789007] [evidence TAS]; metal ion binding [GO:46872] [evidence IEA]; endonuclease…
ILMN_1664434	0.02	0.63	1.55	TCF3	Homo sapiens transcription factor 3 (E2A immunoglobulin enhancer binding factors E12/E47) (TCF3), mRNA.	nucleus [GO:5634] [pmid 2493990] [evidence NAS] regulation of transcription, DNA-dependent [GO:6355] [pmid 2493990] [evidence NAS] transcription factor activity [GO:3700] [pmid 2493990] [evidence NAS]
ILMN_2410965	0.02	0.63	1.55	MGC3207	Homo sapiens hypothetical protein MGC3207 (MGC3207), transcript variant 2, mRNA.	cytoplasm [GO:5737] [pmid 11256614] [evidence IDA]; cytoplasm [GO:5737] [pmid 11256614] [evidence IDA] cellular biosynthesis [GO:44249] [evidence IEA]; cellular biosynthesis [GO:44249] [evidence IEA]
ILMN_1767139	0.03	0.63	1.55	NDUFA13	Homo sapiens NADH dehydrogenase (ubiquinone) 1 alpha subcomplex, 13 (NDUFA13), mRNA.	cytoplasm [GO:5737] [pmid 10924506] [evidence IDA]; nucleoplasm [GO:5654] [pmid 10924506] [evidence IDA]; mitochondrion [GO:5739] [pmid 12611891] [evidence IDA]; integral to membrane [GO:16021] [evidence IEA]; membrane [GO:16020] [evidence IEA]; nucleus [GO:5634] [evidence IEA]; mitochondrial electron transport chain [GO:5746] [pmid 12611891] [evidence IDA] induction of apoptosis by extracellular…
ILMN_1685854	0.02	0.63	1.55	LOC492311	Homo sapiens similar to bovine IgA regulatory protein (LOC492311), mRNA.
ILMN_1718271	0.01	0.63	1.54	MTIF3	Homo sapiens mitochondrial translational initiation factor 3 (MTIF3), mRNA.	translational initiation [GO:6413] [evidence IEA] translation initiation factor activity [GO:3743] [evidence IEA]
ILMN_1765326	0.02	0.63	1.54	DGKD	Homo sapiens diacylglycerol kinase, delta 130kDa (DGKD), transcript variant 2, mRNA.	cytoplasm [GO:5737] [pmid 12200442] [evidence IDA]; plasma membrane [GO:5886] [pmid 12200442] [evidence IDA]; cytoplasm [GO:5737] [pmid 12200442] [evidence IDA]; plasma membrane [GO:5886] [pmid 12200442] [evidence IDA] immune response [GO:6955] [evidence ISS]; protein homooligomerization [GO:51260] [evidence ISS]; diacylglycerol metabolism [GO:46339] [evidence ISS]; development [GO:7275] [evidenc…
ILMN_1835789	0.01	0.63	1.55		DA608330 IMR322 Homo sapiens cDNA clone IMR322005706 5, mRNA sequence
ILMN_2290808	0.02	0.63	1.55	RPL21	Homo sapiens ribosomal protein L21 (RPL21), mRNA.	ribosome [GO:5840] [evidence IEA]; cytosolic large ribosomal subunit (sensu Eukaryota) [GO:5842] [pmid 7772601] [evidence TAS]; intracellular [GO:5622] [evidence IEA] protein biosynthesis [GO:6412] [pmid 7772601] [evidence TAS] RNA binding [GO:3723] [pmid 7772601] [evidence TAS]; structural constituent of ribosome [GO:3735] [pmid 7772601] [evidence TAS]
ILMN_1783023	0.03	0.63	1.55	LOC285636	Homo sapiens hypothetical protein LOC285636 (LOC285636), mRNA.	transposase activity [GO:4803] [evidence IEA]; DNA binding [GO:3677] [evidence IEA]
ILMN_2169089	0.01	0.62	1.53	C18orf54	Homo sapiens chromosome 18 open reading frame 54 (C18orf54), mRNA.
ILMN_1906187	0.02	0.62	1.53		Homo sapiens cDNA FLJ40058 fis, clone TCOLN1000180
ILMN_2390114	0.01	0.62	1.53	AP3D1	Homo sapiens adaptor-related protein complex 3, delta 1 subunit (AP3D1), transcript variant 1, mRNA.	Golgi apparatus [GO:5794] [pmid 9151686] [evidence TAS]; Golgi apparatus [GO:5794] [pmid 9151686] [evidence TAS] intracellular protein transport [GO:6886] [pmid 9151686] [evidence TAS]; eye pigment biosynthesis [GO:6726] [pmid 9303295] [evidence TAS]; intracellular protein transport [GO:6886] [pmid 9151686] [evidence TAS]; eye pigment biosynthesis [GO:6726] [pmid 9303295] [evidence TAS] binding […
ILMN_2149935	0.00865434	0.62	1.54	CC2D1B	Homo sapiens coiled-coil and C2 domain containing 1B (CC2D1B), mRNA.
ILMN_1757085	0.03	0.61	1.52	NUMA1	Homo sapiens nuclear mitotic apparatus protein 1 (NUMA1), mRNA.	nucleus [GO:5634] [pmid 1541636] [evidence TAS]; spindle pole [GO:922] [pmid 14718566] [evidence IDA]; spindle microtubule [GO:5876] [pmid 1541636] [evidence TAS]; nucleus [GO:5634] [pmid 1541636] [evidence TAS]; spindle pole [GO:922] [pmid 14718566] [evidence IDA]; spindle microtubule [GO:5876] [pmid 1541636] [evidence TAS] nuclear organization and biogenesis [GO:6997] [pmid 1541630] [evidence T…
ILMN_1801905	0.01	0.61	1.52	ATG4D	Homo sapiens ATG4 autophagy related 4 homolog D (S. cerevisiae) (ATG4D), mRNA.	microtubule associated complex [GO:5875] [pmid 12446702] [evidence ISS]; cytosol [GO:5829] [pmid 12446702] [evidence ISS]; cytoplasm [GO:5737] [pmid 12446702] [evidence ISS]; microtubule associated complex [GO:5875] [pmid 12446702] [evidence ISS]; cytosol [GO:5829] [pmid 12446702] [evidence ISS]; cytoplasm [GO:5737] [pmid 12446702] [evidence ISS] ubiquitin cycle [GO:6512] [evidence IEA]; autophag…
ILMN_1658624	0.02	0.61	1.53	UBXD1	Homo sapiens UBX domain containing 1 (UBXD1), mRNA.
ILMN_1749915	0.03	0.61	1.53	C1orf63	Homo sapiens chromosome 1 open reading frame 63 (C1orf63), mRNA.
ILMN_2197519	0.01	0.61	1.53	ZNF627	Homo sapiens zinc finger protein 627 (ZNF627), mRNA.	nucleus [GO:5634] [evidence IEA]; intracellular [GO:5622] [evidence IEA]; nucleus [GO:5634] [evidence IEA]; intracellular [GO:5622] [evidence IEA] regulation of transcription, DNA-dependent [GO:6355] [evidence IEA]; regulation of transcription, DNA-dependent [GO:6355] [evidence IEA] zinc ion binding [GO:8270] [evidence IEA]; metal ion binding [GO:46872] [evidence IEA]; nucleic acid binding [GO:36…
ILMN_2226415	0.02	0.61	1.53	LOC440145	Homo sapiens similar to RIKEN cDNA 2410129H14 (LOC440145), mRNA.
ILMN_1753913	0.03	0.61	1.53	GPR177	Homo sapiens G protein-coupled receptor 177 (GPR177), transcript variant 1, mRNA.	positive regulation of I-kappaB kinase/NF-kappaB cascade [GO:43123] [evidence ISS]; positive regulation of I-kappaB kinase/NF-kappaB cascade [GO:43123] [evidence ISS] receptor activity [GO:4872] [evidence IEA]; receptor activity [GO:4872] [evidence IEA]
ILMN_1681118	0.01	0.6	1.52	C1QDC1	Homo sapiens caprin family member 2 (CAPRIN2), transcript variant 2, mRNA.	mitochondrion [GO:5739] [pmid 14593112] [evidence IDA]; cytoplasm [GO:5737] [pmid 14593112] [evidence IDA]; mitochondrion [GO:5739] [pmid 14593112] [evidence IDA]; cytoplasm [GO:5737] [pmid 14593112] [evidence IDA]
ILMN_1780302	0.00575554	0.6	1.52	DYNC1H1	Homo sapiens dynein, cytoplasmic 1, heavy chain 1 (DYNC1H1), mRNA.	microtubule [GO:5874] [evidence IEA]; cytoplasmic dynein complex [GO:5868] [pmid 8666668] [evidence NAS] microtubule-based movement [GO:7018] [evidence NAS]; mitotic spindle organization and biogenesis [GO:7052] [pmid 8227145] [evidence NAS] nucleotide binding [GO:166] [evidence IEA]; microtubule motor activity [GO:3777] [evidence NAS]; ATP binding [GO:5524] [evidence IEA]; ATPase activity, coupl…
ILMN_1678323	0.03	0.6	1.51	AASS	Homo sapiens aminoadipate-semialdehyde synthase (AASS), mRNA.	mitochondrion [GO:5739] [pmid 10567240] [evidence TAS]; mitochondrion [GO:5739] [pmid 10567240] [evidence TAS] lysine catabolism [GO:6554] [pmid 10775527] [evidence NAS]; protein tetramerization [GO:51262] [pmid 10567240] [evidence TAS]; electron transport [GO:6118] [evidence IEA]; lysine catabolism [GO:6554] [pmid 10775527] [evidence NAS]; protein tetramerization [GO:51262] [pmid 10567240] [evid…
ILMN_2405400	0.01	0.59	1.5	GRK4	Homo sapiens G protein-coupled receptor kinase 4 (GRK4), transcript variant 3, mRNA.	regulation of G-protein coupled receptor protein signaling pathway [GO:8277] [pmid 1338872] [evidence TAS]; protein amino acid phosphorylation [GO:6468] [evidence IEA]; signal transduction [GO:7165] [evidence IEA] transferase activity [GO:16740] [evidence IEA]; G-protein coupled receptor kinase activity [GO:4703] [evidence IEA]; nucleotide binding [GO:166] [evidence IEA]; ATP binding [GO:5524] [e…
ILMN_1756162	0.00710539	0.59	1.5	EXOSC8	Homo sapiens exosome component 8 (EXOSC8), mRNA.	exosome (RNase complex) [GO:178] [evidence IEA]; nucleus [GO:5634] [evidence IEA] rRNA processing [GO:6364] [evidence IEA]; RNA processing [GO:6396] [evidence IEA] exonuclease activity [GO:4527] [evidence IEA]; 3'-5'-exoribonuclease activity [GO:175] [evidence IEA]; hydrolase activity [GO:16787] [evidence IEA]; RNA binding [GO:3723] [evidence IEA]
ILMN_1675130	0.01	0.59	1.51	NFIC	Homo sapiens nuclear factor I/C (CCAAT-binding transcription factor) (NFIC), transcript variant 1, mRNA.	nucleus [GO:5634] [evidence IEA]; intracellular [GO:5622] [evidence IEA]; nucleus [GO:5634] [evidence IEA]; intracellular [GO:5622] [evidence IEA]; nucleus [GO:5634] [evidence IEA]; intracellular [GO:5622] [evidence IEA] regulation of transcription, DNA-dependent [GO:6355] [evidence IEA]; transcription [GO:6350] [evidence IEA]; DNA replication [GO:6260] [evidence IEA]; transcription from RNA poly…
ILMN_1729650	0.00143328	0.59	1.5	PEX7	Homo sapiens peroxisomal biogenesis factor 7 (PEX7), mRNA.	peroxisome [GO:5777] [pmid 9090382] [evidence TAS] protein transport [GO:15031] [evidence IEA] peroxisome targeting signal-2 binding [GO:5053] [pmid 9090381] [evidence TAS]
ILMN_1811181	0.03	0.59	1.5	MGC21881	Homo sapiens hypothetical protein MGC21881 (MGC21881), mRNA.
ILMN_1789614	0.00752691	0.59	1.5	TPT1	Homo sapiens tumor protein, translationally-controlled 1 (TPT1), mRNA.	multivesicular body [GO:5771] [pmid 15319436] [evidence IDA]; cytoplasm [GO:5737] [pmid 16130169] [evidence TAS]; extracellular space [GO:5615] [pmid 15319436] [evidence IDA]; tubulin [GO:45298] [pmid 15162379] [evidence IDA]; multivesicular body [GO:5771] [pmid 15319436] [evidence IDA]; cytoplasm [GO:5737] [pmid 16130169] [evidence TAS]; extracellular space [GO:5615] [pmid 15319436] [evidence ID…
ILMN_1800750	0.01	0.58	1.5	ZNF692	Homo sapiens zinc finger protein 692 (ZNF692), mRNA.	nucleus [GO:5634] [evidence IEA]; intracellular [GO:5622] [evidence IEA] transcription [GO:6350] [evidence IEA]; regulation of transcription, DNA-dependent [GO:6355] [evidence IEA] DNA binding [GO:3677] [evidence IEA]; zinc ion binding [GO:8270] [evidence IEA]; metal ion binding [GO:46872] [evidence IEA]; nucleic acid binding [GO:3676] [evidence IEA]
ILMN_1802905	0.00894512	0.58	1.49	PIAS4	Homo sapiens protein inhibitor of activated STAT, 4 (PIAS4), mRNA.	nucleus [GO:5634] [pmid 11248056] [evidence IDA] ubiquitin cycle [GO:6512] [evidence IEA]; transcription [GO:6350] [evidence IEA]; regulation of transcription, DNA-dependent [GO:6355] [evidence IEA]; development [GO:7275] [evidence ISS]; negative regulation of transcription [GO:16481] [pmid 11248056] [evidence IDA] transcriptional repressor activity [GO:16564] [pmid 11248056] [evidence IDA]; DNA …
ILMN_2232368	0.04	0.58	1.49	C20orf67	Homo sapiens chromosome 20 open reading frame 67 (C20orf67), mRNA.	nucleus [GO:5634] [evidence IEA]
ILMN_1654812	0.04	0.58	1.5	UNC93B1	Homo sapiens unc-93 homolog B1 (C. elegans) (UNC93B1), mRNA.	membrane [GO:16020] [evidence IEA]; integral to membrane [GO:16021] [evidence IEA]
ILMN_1664016	0.01	0.58	1.49	ARHGEF18	Homo sapiens rho/rac guanine nucleotide exchange factor (GEF) 18 (ARHGEF18), mRNA.	intracellular [GO:5622] [evidence IEA] regulation of Rho protein signal transduction [GO:35023] [evidence IEA] Rho guanyl-nucleotide exchange factor activity [GO:5089] [evidence IEA]
ILMN_1815445	0.03	0.58	1.49	IDS	Homo sapiens iduronate 2-sulfatase (Hunter syndrome) (IDS), transcript variant 2, mRNA.	lysosome [GO:5764] [evidence IEA]; lysosome [GO:5764] [evidence IEA] glycosaminoglycan metabolism [GO:30203] [evidence IEA]; metabolism [GO:8152] [evidence IEA]; glycosaminoglycan metabolism [GO:30203] [evidence IEA]; metabolism [GO:8152] [evidence IEA] hydrolase activity [GO:16787] [evidence IEA]; sulfuric ester hydrolase activity [GO:8484] [evidence IEA]; iduronate-2-sulfatase activity [GO:4423…
ILMN_1654001	0.00327119	0.58	1.5	SMC6L1	Homo sapiens SMC6 structural maintenance of chromosomes 6-like 1 (yeast) (SMC6L1), mRNA.	chromosome [GO:5694] [evidence IEA] chromosome organization and biogenesis [GO:51276] [evidence IEA] ATP binding [GO:5524] [evidence IEA]
ILMN_1800897	0.00192664	0.58	1.49	NRD1	Homo sapiens nardilysin (N-arginine dibasic convertase) (NRD1), mRNA.	cytosol [GO:5829] [pmid 12463163] [evidence TAS]; cell surface [GO:9986] [pmid 12463163] [evidence TAS] neuromuscular junction development [GO:7528] [pmid 9479496] [evidence TAS]; cell proliferation [GO:8283] [pmid 12463163] [evidence TAS]; cell migration [GO:16477] [pmid 15544571] [evidence TAS] zinc ion binding [GO:8270] [evidence IEA]; metal ion binding [GO:46872] [evidence IEA]; nardilysin ac…
ILMN_1765116	0.02	0.57	1.48	PAOX	Homo sapiens polyamine oxidase (exo-N4-amino) (PAOX), transcript variant 1, mRNA.	peroxisome [GO:5777] [evidence IEA]; peroxisome [GO:5777] [evidence IEA] electron transport [GO:6118] [evidence IEA]; electron transport [GO:6118] [evidence IEA] oxidoreductase activity [GO:16491] [evidence IEA]; polyamine oxidase activity [GO:46592] [evidence IEA]; oxidoreductase activity [GO:16491] [evidence IEA]; polyamine oxidase activity [GO:46592] [evidence IEA]
ILMN_1702175	0.02	0.57	1.48	ST7	Homo sapiens suppression of tumorigenicity 7 (ST7), transcript variant a, mRNA.	binding [GO:5488] [evidence IEA]; binding [GO:5488] [evidence IEA]
ILMN_1696975	0.03	0.57	1.48	USP1	Homo sapiens ubiquitin specific peptidase 1 (USP1), transcript variant 1, mRNA.	nucleus [GO:5634] [evidence IEA]; nucleus [GO:5634] [evidence IEA] ubiquitin-dependent protein catabolism [GO:6511] [evidence IEA]; ubiquitin cycle [GO:6512] [evidence IEA]; DNA repair [GO:6281] [evidence IEA]; ubiquitin-dependent protein catabolism [GO:6511] [evidence IEA]; ubiquitin cycle [GO:6512] [evidence IEA]; DNA repair [GO:6281] [evidence IEA] cysteine-type endopeptidase activity [GO:4197…
ILMN_1782611	0.02	0.57	1.48	LOC643870	PREDICTED: Homo sapiens similar to Translationally-controlled tumor protein (TCTP) (p23) (Histamine-releasing factor) (HRF) (Fortilin) (LOC643870), mRNA.
ILMN_2325978	0.04	0.57	1.48	HDGF2	Homo sapiens hepatoma-derived growth factor-related protein 2 (HDGF2), transcript variant 1, mRNA.
ILMN_1753712	0.03	0.57	1.48	STX10	Homo sapiens syntaxin 10 (STX10), mRNA.	membrane [GO:16020] [evidence IEA]; integral to membrane [GO:16021] [evidence IEA]; Golgi membrane [GO:139] [pmid 9446797] [evidence TAS] protein transport [GO:15031] [evidence IEA]
ILMN_1658636	0.02	0.57	1.48	MRE11A	Homo sapiens MRE11 meiotic recombination 11 homolog A (S. cerevisiae) (MRE11A), transcript variant 2, mRNA.	nucleus [GO:5634] [pmid 10802669] [evidence TAS]; nucleoplasm [GO:5654] [pmid 9651580] [evidence TAS]; nucleus [GO:5634] [pmid 10802669] [evidence TAS]; nucleoplasm [GO:5654] [pmid 9651580] [evidence TAS] regulation of mitotic recombination [GO:19] [pmid 8530104] [evidence TAS]; meiotic recombination [GO:7131] [pmid 9931460] [evidence TAS]; meiosis [GO:7126] [evidence IEA]; regulation of mitotic …
ILMN_1726786	0.02	0.57	1.48	TNRC6B	Homo sapiens trinucleotide repeat containing 6B (TNRC6B), transcript variant 2, mRNA.	nucleotide binding [GO:166] [evidence IEA]; nucleotide binding [GO:166] [evidence IEA]
ILMN_1778709	0.01	0.56	1.47	PICALM	Homo sapiens phosphatidylinositol binding clathrin assembly protein (PICALM), transcript variant 1, mRNA.	coated pit [GO:5905] [pmid 10436022] [evidence IDA]; coated pit [GO:5905] [pmid 10436022] [evidence IDA] protein complex assembly [GO:6461] [pmid 8643484] [evidence TAS]; receptor mediated endocytosis [GO:6898] [pmid 10436022] [evidence IDA]; protein complex assembly [GO:6461] [pmid 8643484] [evidence TAS]; receptor mediated endocytosis [GO:6898] [pmid 10436022] [evidence IDA] clathrin binding [G…
ILMN_1805064	0.0031736	0.56	1.47	LOC619383	Homo sapiens small Cajal body-specific RNA 9 (SCARNA9) on chromosome 11.
ILMN_1711227	0.01	0.56	1.47	GMDS	Homo sapiens GDP-mannose 4,6-dehydratase (GMDS), mRNA.	cytoplasm [GO:5737] [pmid 11698403] [evidence IC ]; intracellular [GO:5622] [evidence IEA] leukocyte adhesion [GO:7159] [pmid 11698403] [evidence NAS]; carbohydrate metabolism [GO:5975] [pmid 9525924] [evidence TAS]; 'de novo' GDP-L-fucose biosynthesis [GO:42351] [pmid 11698403] [evidence TAS] lyase activity [GO:16829] [evidence IEA]; GDP-mannose 4,6-dehydratase activity [GO:8446] [pmid 11698403]…
ILMN_1696110	0.04	0.56	1.47	TUBGCP3	Homo sapiens tubulin, gamma complex associated protein 3 (TUBGCP3), mRNA.	cytoplasm [GO:5737] [pmid 9566969] [evidence IDA]; centriole [GO:5814] [pmid 9566969] [evidence IDA]; polar microtubule [GO:5827] [pmid 9566969] [evidence IDA]; microtubule organizing center [GO:5815] [evidence IEA]; spindle pole [GO:922] [evidence IEA]; microtubule [GO:5874] [evidence IEA] microtubule cytoskeleton organization and biogenesis [GO:226] [evidence IEA]; microtubule nucleation [GO:70…
ILMN_1696622	0.01	0.56	1.47	SLC38A6	Homo sapiens solute carrier family 38, member 6 (SLC38A6), mRNA.
ILMN_1666208	0.03	0.55	1.46	C14orf106	Homo sapiens chromosome 14 open reading frame 106 (C14orf106), mRNA.	nucleus [GO:5634] [evidence IEA] regulation of transcription [GO:45449] [evidence IEA] DNA binding [GO:3677] [evidence IEA]
ILMN_1732509	0.02	0.55	1.46	LRRC40	Homo sapiens leucine rich repeat containing 40 (LRRC40), mRNA.	transferase activity [GO:16740] [evidence IEA]; transferase activity [GO:16740] [evidence IEA]
ILMN_1814173	0.01	0.55	1.46	SMARCA4	Homo sapiens SWI/SNF related, matrix associated, actin dependent regulator of chromatin, subfamily a, member 4 (SMARCA4), mRNA.	nucleus [GO:5634] [pmid 8232556] [evidence TAS]; nucleoplasm [GO:5654] [pmid 8208605] [evidence TAS] transcription [GO:6350] [evidence IEA]; regulation of transcription from RNA polymerase II promoter [GO:6357] [pmid 8208605] [evidence TAS] transcription coactivator activity [GO:3713] [pmid 8208605] [evidence TAS]; hydrolase activity [GO:16787] [evidence IEA]; transcription factor activity [GO:37…
ILMN_1720137	0.01	0.55	1.46	SSBP4	Homo sapiens single stranded DNA binding protein 4 (SSBP4), transcript variant 1, mRNA.	nucleus [GO:5634] [evidence IEA] single-stranded DNA binding [GO:3697] [evidence IEA]; transcription regulator activity [GO:30528] [evidence IEA]; DNA binding [GO:3677] [evidence IEA]
ILMN_1703005	0.04	0.55	1.46	IFP38	Homo sapiens IFP38 (IFP38), mRNA.
ILMN_1803590	0.01	0.55	1.46	PSRC2	Homo sapiens proline/serine-rich coiled-coil 2 (PSRC2), mRNA.	nucleus [GO:5634] [evidence IEA] RNA processing [GO:6396] [evidence IEA] binding [GO:5488] [evidence IEA]
ILMN_2271627	0.00999346	0.55	1.46	ATXN2L	Homo sapiens ataxin 2-like (ATXN2L), transcript variant A, mRNA.	membrane [GO:16020] [evidence IEA]
ILMN_1790782	0.04	0.55	1.46	THRAP5	Homo sapiens mediator complex subunit 16 (MED16), mRNA.	mediator complex [GO:119] [pmid 10198638] [evidence IDA]; nucleus [GO:5634] [pmid 10198638] [evidence NAS]; mediator complex [GO:119] [pmid 10198638] [evidence IDA]; nucleus [GO:5634] [pmid 10198638] [evidence NAS] transcription [GO:6350] [evidence IEA]; transcription initiation from RNA polymerase II promoter [GO:6367] [pmid 12218053] [evidence IDA]; regulation of transcription from RNA polymera…
ILMN_1800451	0.04	0.55	1.46	THRAP5	PREDICTED: Homo sapiens thyroid hormone receptor associated protein 5 (THRAP5), mRNA.
ILMN_1763688	0.02	0.55	1.46	C17orf49	Homo sapiens chromosome 17 open reading frame 49 (C17orf49), mRNA.	nucleus [GO:5634] [evidence IEA] regulation of transcription, DNA-dependent [GO:6355] [evidence IEA]; transcription [GO:6350] [evidence IEA] DNA binding [GO:3677] [evidence IEA]
ILMN_2395214	0.03	0.55	1.46	FMNL3	Homo sapiens formin-like 3 (FMNL3), transcript variant 2, mRNA.	translational initiation [GO:6413] [evidence IEA]; cell organization and biogenesis [GO:16043] [evidence IEA]; actin cytoskeleton organization and biogenesis [GO:30036] [evidence IEA]; cell organization and biogenesis [GO:16043] [evidence IEA]; translational initiation [GO:6413] [evidence IEA]; actin cytoskeleton organization and biogenesis [GO:30036] [evidence IEA] actin binding [GO:3779] [evide…
ILMN_1893764	0.00279813	0.55	1.46		PREDICTED: Homo sapiens similar to BC282485_1 (LOC388554), mRNA
ILMN_1698185	0.03	0.54	1.45	LOC197336	Homo sapiens similar to RIKEN cDNA 3230401M21 [Mus musculus] (LOC197336), mRNA.
ILMN_1769601	0.04	0.54	1.45	MGC16169	Homo sapiens hypothetical protein MGC16169 (MGC16169), mRNA.	protein amino acid phosphorylation [GO:6468] [evidence IEA] ATP binding [GO:5524] [evidence IEA]; transferase activity [GO:16740] [evidence IEA]; protein serine/threonine kinase activity [GO:4674] [evidence IEA]; nucleotide binding [GO:166] [evidence IEA]
ILMN_1790637	0.00209758	0.54	1.45	FLJ22531	Homo sapiens hypothetical protein FLJ22531 (FLJ22531), mRNA.
ILMN_1701641	0.00762788	0.54	1.45	LOC642017	PREDICTED: Homo sapiens hypothetical protein LOC642017 (LOC642017), mRNA.
ILMN_1742250	0.00806565	0.54	1.45	CCNH	Homo sapiens cyclin H (CCNH), mRNA.	nucleus [GO:5634] [pmid 7936635] [evidence TAS]; nucleus [GO:5634] [pmid 7936635] [evidence TAS] regulation of transcription, DNA-dependent [GO:6355] [evidence IEA]; DNA repair [GO:6281] [evidence NR ]; cell cycle [GO:7049] [evidence IEA]; transcription [GO:6350] [evidence IEA]; regulation of transcription, DNA-dependent [GO:6355] [evidence IEA]; DNA repair [GO:6281] [evidence NR ]; cell cycle [G…
ILMN_1654445	0.00209758	0.54	1.45	LOC347292	PREDICTED: Homo sapiens similar to ribosomal protein L36 (LOC347292), mRNA.
ILMN_2336647	0.02	0.53	1.44	NNT	Homo sapiens nicotinamide nucleotide transhydrogenase (NNT), nuclear gene encoding mitochondrial protein, transcript variant 1, mRNA.	integral to membrane [GO:16021] [evidence IEA]; mitochondrial electron transport chain [GO:5746] [pmid 10673423] [evidence TAS]; membrane [GO:16020] [evidence IEA]; mitochondrion [GO:5739] [evidence IEA]; integral to membrane [GO:16021] [evidence IEA]; mitochondrial electron transport chain [GO:5746] [pmid 10673423] [evidence TAS]; membrane [GO:16020] [evidence IEA]; mitochondrion [GO:5739] [evid…
ILMN_1813400	0.00217647	0.53	1.44	CBR4	Homo sapiens carbonyl reductase 4 (CBR4), mRNA.	metabolism [GO:8152] [evidence IEA] oxidoreductase activity [GO:16491] [evidence IEA]
ILMN_1778202	0.01	0.53	1.44	FLJ40722	PREDICTED: Homo sapiens hypothetical protein FLJ40722, transcript variant 3 (FLJ40722), mRNA.
ILMN_1660810	0.02	0.53	1.44	TTC17	Homo sapiens tetratricopeptide repeat domain 17 (TTC17), mRNA.	binding [GO:5488] [evidence IEA]
ILMN_1667405	0.00704482	0.53	1.44	C9orf100	Homo sapiens chromosome 9 open reading frame 100 (C9orf100), transcript variant 1, mRNA.
ILMN_1798826	0.04	0.53	1.44	MRPS25	Homo sapiens mitochondrial ribosomal protein S25 (MRPS25), nuclear gene encoding mitochondrial protein, mRNA.	ribonucleoprotein complex [GO:30529] [evidence IEA]; mitochondrion [GO:5739] [evidence IEA]; mitochondrial small ribosomal subunit [GO:5763] [evidence NAS] protein biosynthesis [GO:6412] [evidence NAS] nucleic acid binding [GO:3676] [evidence IEA]; structural constituent of ribosome [GO:3735] [evidence NAS]
ILMN_1737254	0.01	0.52	1.43	USP1	Homo sapiens ubiquitin specific peptidase 1 (USP1), transcript variant 1, mRNA.	nucleus [GO:5634] [evidence IEA]; nucleus [GO:5634] [evidence IEA] ubiquitin-dependent protein catabolism [GO:6511] [evidence IEA]; ubiquitin cycle [GO:6512] [evidence IEA]; DNA repair [GO:6281] [evidence IEA]; ubiquitin-dependent protein catabolism [GO:6511] [evidence IEA]; ubiquitin cycle [GO:6512] [evidence IEA]; DNA repair [GO:6281] [evidence IEA] cysteine-type endopeptidase activity [GO:4197…
ILMN_2339627	0.01	0.52	1.43	COPE	Homo sapiens coatomer protein complex, subunit epsilon (COPE), transcript variant 3, mRNA.	COPI vesicle coat [GO:30126] [evidence ISS]; Golgi apparatus [GO:5794] [pmid 11256614] [evidence IDA]; membrane [GO:16020] [evidence IEA]; cytoplasm [GO:5737] [evidence IEA]; COPI vesicle coat [GO:30126] [evidence ISS]; Golgi apparatus [GO:5794] [pmid 11256614] [evidence IDA]; membrane [GO:16020] [evidence IEA]; cytoplasm [GO:5737] [evidence IEA] intracellular protein transport [GO:6886] [evidenc…
ILMN_1785191	0.02	0.52	1.43	TMEM14A	Homo sapiens transmembrane protein 14A (TMEM14A), mRNA.	membrane [GO:16020] [evidence IEA]; integral to membrane [GO:16021] [evidence IEA] molecular function unknown [GO:5554] [evidence IEA]
ILMN_1701477	0.04	0.52	1.43	LOC112869	Homo sapiens coiled-coil domain containing 101 (CCDC101), mRNA.
ILMN_1669966	0.00584406	0.52	1.43	NDUFS7	Homo sapiens NADH dehydrogenase (ubiquinone) Fe-S protein 7, 20kDa (NADH-coenzyme Q reductase) (NDUFS7), mRNA.	mitochondrion [GO:5739] [evidence IEA] mitochondrial electron transport, NADH to ubiquinone [GO:6120] [pmid 8938450] [evidence NAS] metal ion binding [GO:46872] [evidence IEA]; oxidoreductase activity [GO:16491] [evidence IEA]; 4 iron, 4 sulfur cluster binding [GO:51539] [evidence IEA]; iron ion binding [GO:5506] [evidence IEA]; NADH dehydrogenase (ubiquinone) activity [GO:8137] [evidence IEA]; N…
ILMN_2176882	0.00225989	0.52	1.43	ZNF69	Homo sapiens zinc finger protein 69 (ZNF69), mRNA.	nucleus [GO:5634] [evidence NAS]; intracellular [GO:5622] [evidence IEA] transcription [GO:6350] [evidence IEA]; regulation of transcription, DNA-dependent [GO:6355] [evidence NAS] transcription factor activity [GO:3700] [evidence NAS]; zinc ion binding [GO:8270] [evidence IEA]; metal ion binding [GO:46872] [evidence IEA]; nucleic acid binding [GO:3676] [evidence IEA]
ILMN_1674024	0.00586515	0.52	1.43	ZNFN1A5	Homo sapiens zinc finger protein, subfamily 1A, 5 (ZNFN1A5), mRNA.	nucleus [GO:5634] [evidence IEA] metal ion binding [GO:46872] [evidence IEA]; nucleic acid binding [GO:3676] [evidence IEA]; zinc ion binding [GO:8270] [evidence IEA]
ILMN_1720833	0.00622831	0.52	1.43	FLJ25102	Homo sapiens hypothetical protein FLJ25102 (FLJ25102), mRNA.
ILMN_1730999	0.01	0.52	1.43	TPR	Homo sapiens translocated promoter region (to activated MET oncogene) (TPR), mRNA.	nuclear pore [GO:5643] [pmid 7798308] [evidence TAS]; cytoplasm [GO:5737] [pmid 7798308] [evidence TAS]; nucleus [GO:5634] [evidence IEA] transport [GO:6810] [evidence IEA]
ILMN_1815184	0.01	0.51	1.42	ASPM	Homo sapiens asp (abnormal spindle)-like, microcephaly associated (Drosophila) (ASPM), mRNA.	nucleus [GO:5634] [evidence IEA] cell division [GO:51301] [evidence IEA]; mitosis [GO:7067] [evidence IEA]; cell cycle [GO:7049] [evidence IEA] binding [GO:5488] [evidence IEA]; calmodulin binding [GO:5516] [evidence IEA]
ILMN_1764166	0.02	0.51	1.42	BCKDHB	Homo sapiens branched chain keto acid dehydrogenase E1, beta polypeptide (maple syrup urine disease) (BCKDHB), nuclear gene encoding mitochondrial protein, transcript variant 1, mRNA.	alpha-ketoglutarate dehydrogenase complex (sensu Eukaryota) [GO:5947] [pmid 2365818] [evidence TAS]; mitochondrion [GO:5739] [pmid 11839747] [evidence TAS]; alpha-ketoglutarate dehydrogenase complex (sensu Eukaryota) [GO:5947] [pmid 2365818] [evidence TAS]; mitochondrion [GO:5739] [pmid 11839747] [evidence TAS] branched chain family amino acid catabolism [GO:9083] [pmid 11839747] [evidence TAS]; …
ILMN_1662719	0.01	0.51	1.42	GPBP1L1	Homo sapiens GC-rich promoter binding protein 1-like 1 (GPBP1L1), mRNA.
ILMN_1705310	0.01	0.51	1.42	ZNF161	Homo sapiens vascular endothelial zinc finger 1 (VEZF1), mRNA.	nucleus [GO:5634] [evidence IEA]; intracellular [GO:5622] [evidence IEA] transcription [GO:6350] [evidence IEA]; regulation of transcription from RNA polymerase II promoter [GO:6357] [pmid 8035792] [evidence TAS]; cellular defense response [GO:6968] [pmid 8035792] [evidence TAS] DNA binding [GO:3677] [evidence IEA]; zinc ion binding [GO:8270] [evidence IEA]; metal ion binding [GO:46872] [evidence…
ILMN_1813374	0.00191681	0.51	1.42	C19orf28	Homo sapiens chromosome 19 open reading frame 28 (C19orf28), mRNA.
ILMN_2400143	0.01	0.51	1.42	RPL32	Homo sapiens ribosomal protein L32 (RPL32), transcript variant 2, mRNA.	ribosome [GO:5840] [evidence IEA]; intracellular [GO:5622] [evidence IEA] protein biosynthesis [GO:6412] [evidence IEA] structural constituent of ribosome [GO:3735] [evidence IEA]
ILMN_2193591	0.04	0.5	1.41	UNC93B1	Homo sapiens unc-93 homolog B1 (C. elegans) (UNC93B1), mRNA.	membrane [GO:16020] [evidence IEA]; integral to membrane [GO:16021] [evidence IEA]
ILMN_1726421	0.00244177	0.5	1.41	DREV1	Homo sapiens DORA reverse strand protein 1 (DREV1), mRNA.
ILMN_1853876	0.02	-0.5	0.7		Homo sapiens cDNA FLJ38153 fis, clone DFNES1000083
ILMN_1663541	0.02	-0.5	0.7	B4GALT7	Homo sapiens xylosylprotein beta 1,4-galactosyltransferase, polypeptide 7 (galactosyltransferase I) (B4GALT7), mRNA.	integral to membrane [GO:16021] [pmid 10438455] [evidence IDA]; Golgi apparatus [GO:5794] [pmid 10506123] [evidence IDA]; membrane [GO:16020] [evidence IEA] proteoglycan metabolism [GO:6029] [pmid 16583246] [evidence IMP]; carbohydrate metabolism [GO:5975] [evidence IEA]; negative regulation of fibroblast proliferation [GO:48147] [pmid 16583246] [evidence IMP]; protein modification [GO:6464] [pmi…
ILMN_1815812	0.04	-0.5	0.7	C16orf5	Homo sapiens chromosome 16 open reading frame 5 (C16orf5), mRNA.	nucleus [GO:5634] [pmid 10570909] [evidence NAS] biological process unknown [GO:4] [evidence ND ] molecular function unknown [GO:5554] [evidence ND ]
ILMN_1745034	0.03	-0.5	0.7	SLC11A2	Homo sapiens solute carrier family 11 (proton-coupled divalent metal ion transporters), member 2 (SLC11A2), mRNA.	integral to plasma membrane [GO:5887] [pmid 7613023] [evidence TAS]; membrane [GO:16020] [evidence IEA] ion transport [GO:6811] [evidence IEA]; iron ion transport [GO:6826] [pmid 9241278] [evidence TAS] iron ion binding [GO:5506] [evidence IEA]; transporter activity [GO:5215] [evidence IEA]; iron ion transporter activity [GO:5381] [pmid 9241278] [evidence TAS]
ILMN_1656540	0.03	-0.5	0.7	RUVBL1	Homo sapiens RuvB-like 1 (E. coli) (RUVBL1), mRNA.	nucleus [GO:5634] [pmid 9843967] [evidence IDA]; TIP60 histone acetyltransferase complex [GO:35267] [pmid 10966108] [evidence IDA] chromatin modification [GO:16568] [evidence IEA]; transcription [GO:6350] [evidence IEA]; DNA recombination [GO:6310] [evidence IEA]; spermatogenesis [GO:7283] [pmid 9588198] [evidence TAS]; regulation of transcription from RNA polymerase II promoter [GO:6357] [pmid 9…
ILMN_1696099	0.00760178	-0.51	0.7	ALDH4A1	Homo sapiens aldehyde dehydrogenase 4 family, member A1 (ALDH4A1), nuclear gene encoding mitochondrial protein, transcript variant P5CDhL, mRNA.	mitochondrial matrix [GO:5759] [pmid 8621661] [evidence TAS]; mitochondrion [GO:5739] [evidence IEA] metabolism [GO:8152] [evidence IEA]; proline biosynthesis [GO:6561] [evidence IEA]; proline catabolism [GO:6562] [pmid 8621661] [evidence TAS] 1-pyrroline-5-carboxylate dehydrogenase activity [GO:3842] [pmid 8621661] [evidence TAS]; oxidoreductase activity [GO:16491] [evidence IEA]; electron carri…
ILMN_2388142	0.00191681	-0.51	0.7	CD99L2	Homo sapiens CD99 molecule-like 2 (CD99L2), transcript variant 3, mRNA.
ILMN_2191436	0.00495863	-0.51	0.69	POLA1	Homo sapiens polymerase (DNA directed), alpha 1 (POLA1), mRNA.	nucleus [GO:5634] [pmid 16762037] [evidence IDA]; nucleolus [GO:5730] [pmid 9518481] [evidence IDA]; chromatin [GO:785] [pmid 9815285] [evidence IDA]; alpha DNA polymerase:primase complex [GO:5658] [pmid 2243771] [evidence TAS]; nucleoplasm [GO:5654] [pmid 7045121] [evidence IDA] response to pH [GO:9268] [pmid 7504813] [evidence IDA]; cell proliferation [GO:8283] [pmid 3359994] [evidence IDA]; DN…
ILMN_1680687	0.00459097	-0.52	0.69	NSF	PREDICTED: Homo sapiens N-ethylmaleimide-sensitive factor (NSF), mRNA.
ILMN_1731596	0.03	-0.52	0.69	AP3S2	Homo sapiens adaptor-related protein complex 3, sigma 2 subunit (AP3S2), mRNA.	intracellular protein transport [GO:6886] [evidence IEA]; transport [GO:6810] [evidence IEA]
ILMN_1705743	0.03	-0.52	0.69	FLJ10357	Homo sapiens hypothetical protein FLJ10357 (FLJ10357), mRNA.	intracellular [GO:5622] [evidence IEA] regulation of Rho protein signal transduction [GO:35023] [evidence IEA] Rho guanyl-nucleotide exchange factor activity [GO:5089] [evidence IEA]
ILMN_1663145	0.00762172	-0.52	0.69	NOMO3	Homo sapiens NODAL modulator 3 (NOMO3), mRNA.	integral to membrane [GO:16021] [evidence IEA] aromatic compound metabolism [GO:6725] [evidence IEA] catalytic activity [GO:3824] [evidence IEA]; ferric iron binding [GO:8199] [evidence IEA]
ILMN_1661137	0.02	-0.52	0.69	SH3RF2	Homo sapiens SH3 domain containing ring finger 2 (SH3RF2), mRNA.	zinc ion binding [GO:8270] [evidence IEA]; protein binding [GO:5515] [evidence IEA]
ILMN_1749213	0.04	-0.53	0.69	SDF2L1	Homo sapiens stromal cell-derived factor 2-like 1 (SDF2L1), mRNA.	membrane [GO:16020] [evidence IEA] hydrolase activity [GO:16787] [evidence IEA]
ILMN_1700419	0.01	-0.53	0.69	HSPC171	Homo sapiens HSPC171 protein (HSPC171), mRNA.
ILMN_1713038	0.01	-0.53	0.69	PCOTH	Homo sapiens prostate collagen triple helix (PCOTH), mRNA.
ILMN_1711102	0.00768412	-0.53	0.69	B3GNT1	Homo sapiens UDP-GlcNAc:betaGal beta-1,3-N-acetylglucosaminyltransferase 1 (B3GNT1), transcript variant 1, mRNA.	membrane [GO:16020] [evidence IEA]; integral to membrane [GO:16021] [evidence NAS]; Golgi stack [GO:5795] [evidence IEA] protein amino acid glycosylation [GO:6486] [evidence IEA] manganese ion binding [GO:30145] [evidence IEA]; transferase activity, transferring glycosyl groups [GO:16757] [evidence IEA]; galactosyltransferase activity [GO:8378] [evidence IEA]
ILMN_1688071	0.03	-0.53	0.69	NAT1	PREDICTED: Homo sapiens N-acetyltransferase 1 (arylamine N-acetyltransferase) (NAT1), mRNA.
ILMN_1740160	0.03	-0.53	0.69	PLCG1	Homo sapiens phospholipase C, gamma 1 (PLCG1), transcript variant 1, mRNA.	intracellular signaling cascade [GO:7242] [evidence IEA]; lipid metabolism [GO:6629] [evidence IEA]; lipid catabolism [GO:16042] [evidence IEA] hydrolase activity [GO:16787] [evidence IEA]; signal transducer activity [GO:4871] [evidence IEA]; receptor signaling protein activity [GO:5057] [pmid 7681365] [evidence NAS]; phosphoinositide phospholipase C activity [GO:4435] [pmid 2167438] [evidence NA…
ILMN_1736077	0.00136893	-0.54	0.68	LIAS	Homo sapiens lipoic acid synthetase (LIAS), nuclear gene encoding mitochondrial protein, transcript variant 1, mRNA.	mitochondrion [GO:5739] [evidence IEA] lipoate biosynthesis [GO:9107] [evidence IEA] metal ion binding [GO:46872] [evidence IEA]; lipoate synthase activity [GO:16992] [evidence IEA]; catalytic activity [GO:3824] [evidence IEA]; 3 iron, 4 sulfur cluster binding [GO:51538] [evidence IEA]; iron ion binding [GO:5506] [evidence IEA]
ILMN_1715384	0.03	-0.54	0.68	B3GNT6	Homo sapiens UDP-GlcNAc:betaGal beta-1,3-N-acetylglucosaminyltransferase 6 (B3GNT6), mRNA.	membrane [GO:16020] [evidence IEA]; integral to Golgi membrane [GO:30173] [evidence NAS]; integral to membrane [GO:16021] [evidence IEA]; Golgi stack [GO:5795] [evidence IEA] poly-N-acetyllactosamine biosynthesis [GO:30311] [pmid 9405606] [evidence NAS] transferase activity, transferring glycosyl groups [GO:16757] [evidence IEA]; N-acetyllactosaminide beta-1,3-N-acetylglucosaminyltransferase acti…
ILMN_1784367	0.01	-0.54	0.68	HSPD1	Homo sapiens heat shock 60kDa protein 1 (chaperonin) (HSPD1), nuclear gene encoding mitochondrial protein, transcript variant 1, mRNA.	mitochondrion [GO:5739] [pmid 16130169] [evidence TAS]; mitochondrion [GO:5739] [pmid 16130169] [evidence TAS] cellular protein metabolism [GO:44267] [evidence IEA]; protein import into mitochondrial matrix [GO:30150] [evidence NAS]; response to unfolded protein [GO:6986] [pmid 2568584] [evidence NAS]; regulation of apoptosis [GO:42981] [pmid 16130169] [evidence TAS]; protein folding [GO:6457] [p…
ILMN_1815313	0.00298954	-0.55	0.68	EPGN	Homo sapiens epithelial mitogen homolog (mouse) (EPGN), mRNA.	membrane [GO:16020] [evidence IEA]; integral to membrane [GO:16021] [evidence IEA] growth factor activity [GO:8083] [evidence IEA]
ILMN_1768595	0.01	-0.55	0.68	DLG4	Homo sapiens discs, large homolog 4 (Drosophila) (DLG4), mRNA.	postsynaptic membrane [GO:45211] [pmid 12151521] [evidence IDA]; cortical cytoskeleton [GO:30863] [pmid 12151521] [evidence IDA] synaptic transmission [GO:7268] [pmid 9853749] [evidence TAS]; signal transduction [GO:7165] [pmid 10364559] [evidence TAS]; protein complex assembly [GO:6461] [pmid 7477295] [evidence TAS]; learning [GO:7612] [pmid 9853749] [evidence TAS] protein C-terminus binding [GO…
ILMN_2381758	0.04	-0.55	0.68	G3BP2	Homo sapiens GTPase activating protein (SH3 domain) binding protein 2 (G3BP2), transcript variant 3, mRNA.	cytoplasm [GO:5737] [pmid 10969074] [evidence NAS]; intracellular [GO:5622] [evidence IEA]; cytoplasm [GO:5737] [pmid 10969074] [evidence NAS]; intracellular [GO:5622] [evidence IEA] cytoplasmic sequestering of NF-kappaB [GO:7253] [pmid 10969074] [evidence NAS]; transport [GO:6810] [evidence IEA]; mRNA processing [GO:6397] [evidence IEA]; Ras protein signal transduction [GO:7265] [pmid 9575347] […
ILMN_2376455	0.000729661	-0.55	0.68	CSF2RA	Homo sapiens colony stimulating factor 2 receptor, alpha, low-affinity (granulocyte-macrophage) (CSF2RA), transcript variant 6, mRNA.	integral to plasma membrane [GO:5887] [pmid 2555171] [evidence TAS]; membrane [GO:16020] [evidence IEA]; integral to plasma membrane [GO:5887] [pmid 2555171] [evidence TAS]; membrane [GO:16020] [evidence IEA] receptor activity [GO:4872] [pmid 1358805] [evidence TAS]; hematopoietin/interferon-class (D200-domain) cytokine receptor activity [GO:4896] [evidence IEA]; receptor activity [GO:4872] [pmid…
ILMN_1697006	0.03	-0.55	0.68	LOC642331	PREDICTED: Homo sapiens similar to nuclear protein in testis, transcript variant 2 (LOC642331), mRNA.
ILMN_1698252	0.04	-0.56	0.67	FANCB	Homo sapiens Fanconi anemia, complementation group B (FANCB), transcript variant 1, mRNA.	nucleus [GO:5634] [evidence IEA]; nucleus [GO:5634] [evidence IEA] DNA repair [GO:6281] [evidence IEA]; DNA repair [GO:6281] [evidence IEA]
ILMN_1674231	0.03	-0.56	0.67	CHAF1B	Homo sapiens chromatin assembly factor 1, subunit B (p60) (CHAF1B), mRNA.	heterotrimeric G-protein complex [GO:5834] [evidence IEA]; cytoplasm [GO:5737] [pmid 9614144] [evidence NAS]; chromatin assembly complex [GO:5678] [pmid 7600578] [evidence TAS]; nucleus [GO:5634] [pmid 9614144] [evidence NAS] regulation of transcription, DNA-dependent [GO:6355] [evidence IEA]; G-protein coupled receptor protein signaling pathway [GO:7186] [evidence IEA]; cell cycle [GO:7049] [evi…
ILMN_1767542	0.00505191	-0.56	0.67	THAP10	Homo sapiens THAP domain containing 10 (THAP10), mRNA.	metal ion binding [GO:46872] [evidence IEA]; DNA binding [GO:3677] [evidence IEA]
ILMN_1782688	0.00368464	-0.57	0.67	THNSL1	Homo sapiens threonine synthase-like 1 (bacterial) (THNSL1), mRNA.	threonine biosynthesis [GO:9088] [evidence IEA]; amino acid biosynthesis [GO:8652] [evidence IEA]; metabolism [GO:8152] [evidence IEA] catalytic activity [GO:3824] [evidence IEA]; shikimate kinase activity [GO:4765] [evidence IEA]; threonine synthase activity [GO:4795] [evidence IEA]; ATP binding [GO:5524] [evidence IEA]
ILMN_1745119	0.03	-0.57	0.67	C7orf11	Homo sapiens chromosome 7 open reading frame 11 (C7orf11), mRNA.	nucleus [GO:5634] [evidence IEA]; nucleus [GO:5634] [evidence IEA]
ILMN_1714335	0.03	-0.57	0.67	RDH10	Homo sapiens retinol dehydrogenase 10 (all-trans) (RDH10), mRNA.	metabolism [GO:8152] [evidence IEA]; visual perception [GO:7601] [pmid 12407145] [evidence IDA] oxidoreductase activity [GO:16491] [evidence IEA]; retinol dehydrogenase activity [GO:4745] [pmid 12407145] [evidence IDA]
ILMN_1882112	0.03	-0.57	0.67		BX101252 NCI_CGAP_Lu24 Homo sapiens cDNA clone IMAGp998I115625, mRNA sequence
ILMN_1798224	0.04	-0.57	0.67	SMCX	Homo sapiens Smcy homolog, X-linked (mouse) (SMCX), mRNA.	nucleus [GO:5634] [evidence IEA] regulation of transcription, DNA-dependent [GO:6355] [evidence IEA] metal ion binding [GO:46872] [evidence IEA]; zinc ion binding [GO:8270] [evidence IEA]; protein binding [GO:5515] [evidence IEA]; DNA binding [GO:3677] [evidence IEA]
ILMN_1659524	0.04	-0.57	0.67	C6orf66	Homo sapiens chromosome 6 open reading frame 66 (C6orf66), mRNA.
ILMN_1711361	0.00211178	-0.58	0.66	ZNF319	Homo sapiens zinc finger protein 319 (ZNF319), mRNA.	nucleus [GO:5634] [evidence IEA]; intracellular [GO:5622] [evidence IEA] regulation of transcription, DNA-dependent [GO:6355] [evidence IEA]; transcription [GO:6350] [evidence IEA] zinc ion binding [GO:8270] [evidence IEA]; metal ion binding [GO:46872] [evidence IEA]; DNA binding [GO:3677] [evidence IEA]
ILMN_1682336	0.04	-0.58	0.66	MASTL	Homo sapiens microtubule associated serine/threonine kinase-like (MASTL), mRNA.	protein amino acid phosphorylation [GO:6468] [evidence IEA]; protein amino acid phosphorylation [GO:6468] [evidence IEA] ATP binding [GO:5524] [evidence IEA]; transferase activity [GO:16740] [evidence IEA]; protein serine/threonine kinase activity [GO:4674] [evidence IEA]; nucleotide binding [GO:166] [evidence IEA]; ATP binding [GO:5524] [evidence IEA]; transferase activity [GO:16740] [evidence I…
ILMN_1703427	0.00442657	-0.58	0.66	SON	Homo sapiens SON DNA binding protein (SON), transcript variant b, mRNA.	nucleus [GO:5634] [evidence IEA]; intracellular [GO:5622] [evidence IEA]; nucleus [GO:5634] [evidence IEA]; intracellular [GO:5622] [evidence IEA]; nucleus [GO:5634] [evidence IEA]; intracellular [GO:5622] [evidence IEA] anti-apoptosis [GO:6916] [pmid 10509013] [evidence IDA]; anti-apoptosis [GO:6916] [pmid 10509013] [evidence IDA]; anti-apoptosis [GO:6916] [pmid 10509013] [evidence IDA] nucleic …
ILMN_1735157	0.04	-0.58	0.66	GALNT12	Homo sapiens UDP-N-acetyl-alpha-D-galactosamine:polypeptide N-acetylgalactosaminyltransferase 12 (GalNAc-T12) (GALNT12), mRNA.	integral to membrane [GO:16021] [evidence IEA]; Golgi stack [GO:5795] [evidence IEA] manganese ion binding [GO:30145] [evidence IEA]; transferase activity, transferring glycosyl groups [GO:16757] [evidence IEA]; calcium ion binding [GO:5509] [evidence IEA]; polypeptide N-acetylgalactosaminyltransferase activity [GO:4653] [evidence IEA]; sugar binding [GO:5529] [evidence IEA]
ILMN_1654385	0.03	-0.59	0.66	ASB13	Homo sapiens ankyrin repeat and SOCS box-containing 13 (ASB13), mRNA.	intracellular signaling cascade [GO:7242] [evidence IEA] protein binding [GO:5515] [pmid 16169070] [evidence IPI]
ILMN_1761797	0.00527257	-0.59	0.66	CSTB	Homo sapiens cystatin B (stefin B) (CSTB), mRNA.	nucleus [GO:5634] [evidence IEA]; intracellular [GO:5622] [evidence IEA] cysteine protease inhibitor activity [GO:4869] [evidence IEA]
ILMN_2399431	0.04	-0.59	0.66	PRPS2	Homo sapiens phosphoribosyl pyrophosphate synthetase 2 (PRPS2), transcript variant 1, mRNA.	nucleoside metabolism [GO:9116] [evidence IEA]; nucleotide biosynthesis [GO:9165] [evidence IEA]; ribonucleoside monophosphate biosynthesis [GO:9156] [evidence IEA] kinase activity [GO:16301] [evidence IEA]; metal ion binding [GO:46872] [evidence IEA]; transferase activity [GO:16740] [evidence IEA]; magnesium ion binding [GO:287] [evidence IEA]; lipoate-protein ligase B activity [GO:16978] [evide…
ILMN_1651438	0.02	-0.59	0.66	ZFPM1	Homo sapiens zinc finger protein, multitype 1 (ZFPM1), mRNA.	nucleus [GO:5634] [evidence IEA] regulation of transcription, DNA-dependent [GO:6355] [evidence IEA]; transcription [GO:6350] [evidence IEA] metal ion binding [GO:46872] [evidence IEA]; zinc ion binding [GO:8270] [evidence IEA]; DNA binding [GO:3677] [evidence IEA]
ILMN_1774659	0.03	-0.6	0.65	LOC652388	PREDICTED: Homo sapiens similar to nodal modulator 2 isoform 2 (LOC652388), mRNA.
ILMN_1674522	0.00619201	-0.6	0.65	HIGD1A	Homo sapiens HIG1 domain family, member 1A (HIGD1A), mRNA.	protein complex [GO:43234] [pmid 11256614] [evidence IDA]; integral to membrane [GO:16021] [evidence IEA]; membrane [GO:16020] [evidence IEA]; protein complex [GO:43234] [pmid 11256614] [evidence IDA]; integral to membrane [GO:16021] [evidence IEA]; membrane [GO:16020] [evidence IEA]
ILMN_1781028	0.02	-0.6	0.65	ZMYM5	Homo sapiens zinc finger, MYM-type 5 (ZMYM5), mRNA.	nucleus [GO:5634] [evidence IEA] metal ion binding [GO:46872] [evidence IEA]; zinc ion binding [GO:8270] [evidence IEA]
ILMN_1810864	0.02	-0.6	0.65	PMP22	Homo sapiens peripheral myelin protein 22 (PMP22), transcript variant 2, mRNA.	membrane fraction [GO:5624] [evidence NR ]; integral to plasma membrane [GO:5887] [evidence NR ]; membrane [GO:16020] [evidence IEA] mechanosensory behavior [GO:7638] [evidence IEA]; peripheral nervous system development [GO:7422] [pmid 8275092] [evidence TAS]; synaptic transmission [GO:7268] [pmid 8275092] [evidence TAS]; negative regulation of cell proliferation [GO:8285] [evidence NR ]
ILMN_1749709	0.02	-0.61	0.65	NDUFB11	Homo sapiens NADH dehydrogenase (ubiquinone) 1 beta subcomplex, 11, 17.3kDa (NDUFB11), mRNA.	integral to membrane [GO:16021] [evidence IEA]; mitochondrion [GO:5739] [evidence IEA]; membrane [GO:16020] [evidence IEA] NADH dehydrogenase activity [GO:3954] [evidence IEA]; NADH dehydrogenase (ubiquinone) activity [GO:8137] [evidence IEA]; oxidoreductase activity [GO:16491] [evidence IEA]
ILMN_1702973	0.04	-0.61	0.65	FLJ13391	Homo sapiens transmembrane protein 166 (TMEM166), mRNA.
ILMN_1734316	0.03	-0.62	0.65	YME1L1	Homo sapiens YME1-like 1 (S. cerevisiae) (YME1L1), nuclear gene encoding mitochondrial protein, transcript variant 2, mRNA.	mitochondrion [GO:5739] [evidence IEA]; membrane [GO:16020] [evidence IEA]; mitochondrion [GO:5739] [evidence IEA]; membrane [GO:16020] [evidence IEA] protein catabolism [GO:30163] [evidence IEA]; protein catabolism [GO:30163] [evidence IEA] metalloendopeptidase activity [GO:4222] [evidence IEA]; ATP binding [GO:5524] [evidence IEA]; metal ion binding [GO:46872] [evidence IEA]; zinc ion binding […
ILMN_1683082	0.03	-0.62	0.64	RPUSD1	Homo sapiens RNA pseudouridylate synthase domain containing 1 (RPUSD1), mRNA.	RNA processing [GO:6396] [evidence IEA] RNA binding [GO:3723] [evidence IEA]; pseudouridine synthase activity [GO:9982] [evidence IEA]
ILMN_1698470	0.03	-0.62	0.64	SYAP1	Homo sapiens synapse associated protein 1, SAP47 homolog (Drosophila) (SYAP1), mRNA.
ILMN_1728369	0.04	-0.63	0.64	CLCN4	Homo sapiens chloride channel 4 (CLCN4), mRNA.	membrane fraction [GO:5624] [evidence NR ]; membrane [GO:16020] [evidence IEA]; integral to plasma membrane [GO:5887] [evidence NR ] chloride transport [GO:6821] [pmid 10564087] [evidence IDA]; ion transport [GO:6811] [evidence IEA] voltage-gated chloride channel activity [GO:5247] [pmid 8069296] [evidence TAS]
ILMN_1659285	0.01	-0.63	0.64	DSCR2	Homo sapiens Down syndrome critical region gene 2 (DSCR2), transcript variant 2, mRNA.	membrane fraction [GO:5624] [pmid 9784380] [evidence TAS]; integral to plasma membrane [GO:5887] [pmid 9784380] [evidence TAS]
ILMN_1652736	0.00400581	-0.63	0.64	RPS6KA3	Homo sapiens ribosomal protein S6 kinase, 90kDa, polypeptide 3 (RPS6KA3), mRNA.	signal transduction [GO:7165] [pmid 10436156] [evidence TAS]; skeletal development [GO:1501] [pmid 8955270] [evidence TAS]; central nervous system development [GO:7417] [pmid 10319851] [evidence TAS]; protein amino acid phosphorylation [GO:6468] [evidence IEA]; signal transduction [GO:7165] [pmid 10436156] [evidence TAS]; skeletal development [GO:1501] [pmid 8955270] [evidence TAS]; central nervo…
ILMN_2398159	0.03	-0.63	0.64	DKK3	Homo sapiens dickkopf homolog 3 (Xenopus laevis) (DKK3), transcript variant 2, mRNA.	extracellular region [GO:5576] [evidence IEA]; extracellular space [GO:5615] [pmid 10570958] [evidence TAS]; extracellular region [GO:5576] [evidence IEA]; extracellular space [GO:5615] [pmid 10570958] [evidence TAS]; extracellular region [GO:5576] [evidence IEA]; extracellular space [GO:5615] [pmid 10570958] [evidence TAS] morphogenesis [GO:9653] [pmid 10570958] [evidence TAS]; Wnt receptor sign…
ILMN_1750409	0.01	-0.63	0.64	RAB9A	Homo sapiens RAB9A, member RAS oncogene family (RAB9A), mRNA.	lysosome [GO:5764] [pmid 15078902] [evidence IDA]; membrane [GO:16020] [evidence IEA]; late endosome [GO:5770] [pmid 15078902] [evidence IDA] small GTPase mediated signal transduction [GO:7264] [evidence IEA]; protein transport [GO:15031] [evidence IEA] GTP binding [GO:5525] [evidence IEA]; GTPase activity [GO:3924] [pmid 9126495] [evidence TAS]; nucleotide binding [GO:166] [evidence IEA]
ILMN_2171183	0.04	-0.63	0.64	C21orf45	Homo sapiens chromosome 21 open reading frame 45 (C21orf45), mRNA.
ILMN_1655068	0.01	-0.63	0.64	TOM1L2	Homo sapiens target of myb1-like 2 (chicken) (TOM1L2), transcript variant 2, mRNA.	intracellular [GO:5622] [evidence IEA]; intracellular [GO:5622] [evidence IEA] intracellular protein transport [GO:6886] [evidence IEA]; intracellular protein transport [GO:6886] [evidence IEA]
ILMN_2391931	0.01	-0.64	0.63	SLC35A2	Homo sapiens solute carrier family 35 (UDP-galactose transporter), member A2 (SLC35A2), transcript variant 2, mRNA.	integral to membrane [GO:16021] [evidence IEA]; membrane [GO:16020] [evidence IEA]; Golgi membrane [GO:139] [evidence IEA]; integral to membrane [GO:16021] [evidence IEA]; membrane [GO:16020] [evidence IEA]; Golgi membrane [GO:139] [evidence IEA] galactose metabolism [GO:6012] [pmid 9010752] [evidence TAS]; nucleotide-sugar transport [GO:15780] [evidence IEA]; UDP-galactose transport [GO:15785] […
ILMN_1665696	0.0043581	-0.64	0.63	EFNA4	Homo sapiens ephrin-A4 (EFNA4), transcript variant 1, mRNA.	integral to plasma membrane [GO:5887] [pmid 8660976] [evidence TAS]; membrane [GO:16020] [evidence IEA] cell-cell signaling [GO:7267] [pmid 8660976] [evidence TAS] transmembrane-ephrin receptor activity [GO:5005] [pmid 8660976] [evidence TAS]; GPI anchor binding [GO:48503] [evidence IEA]
ILMN_1728059	0.02	-0.64	0.63	LOC645236	PREDICTED: Homo sapiens similar to similar to RPL23AP7 protein (LOC645236), mRNA.
ILMN_2408543	0.02	-0.64	0.63	PLAUR	Homo sapiens plasminogen activator, urokinase receptor (PLAUR), transcript variant 1, mRNA.	plasma membrane [GO:5886] [pmid 10749881] [evidence TAS]; integral to membrane [GO:16021] [pmid 1689240] [evidence NAS]; extrinsic to membrane [GO:19898] [pmid 8049431] [evidence TAS]; cell surface [GO:9986] [pmid 12493773] [evidence IEP] cell motility [GO:6928] [pmid 1689240] [evidence NAS]; blood coagulation [GO:7596] [pmid 8392005] [evidence NAS]; chemotaxis [GO:6935] [pmid 10749881] [evidence…
ILMN_1809883	0.03	-0.64	0.63	FLJ22349	Homo sapiens coiled-coil domain containing 134 (CCDC134), mRNA.
ILMN_2153466	0.02	-0.65	0.63	FAM50B	Homo sapiens family with sequence similarity 50, member B (FAM50B), mRNA.	nucleus [GO:5634] [evidence IEA]
ILMN_1743316	0.03	-0.65	0.63	FAM109A	Homo sapiens family with sequence similarity 109, member A (FAM109A), mRNA.
ILMN_2324561	0.02	-0.65	0.63	SLC7A6	Homo sapiens solute carrier family 7 (cationic amino acid transporter, y+ system), member 6 (SLC7A6), transcript variant 2, mRNA.	plasma membrane [GO:5886] [pmid 9829974] [evidence TAS]; integral to plasma membrane [GO:5887] [pmid 9829974] [evidence TAS]; membrane [GO:16020] [evidence IEA] transport [GO:6810] [pmid 9829974] [evidence TAS]; amino acid transport [GO:6865] [evidence IEA]; amino acid metabolism [GO:6520] [pmid 9829974] [evidence TAS]; protein complex assembly [GO:6461] [pmid 9829974] [evidence TAS] amino acid t…
ILMN_1791792	0.03	-0.65	0.63	C12orf5	Homo sapiens chromosome 12 open reading frame 5 (C12orf5), mRNA.	metabolism [GO:8152] [evidence IEA] catalytic activity [GO:3824] [evidence IEA]
ILMN_1797693	0.04	-0.66	0.63	BRI3BP	PREDICTED: Homo sapiens BRI3 binding protein (BRI3BP), mRNA.
ILMN_2401822	0.04	-0.66	0.63	FTSJ1	Homo sapiens FtsJ homolog 1 (E. coli) (FTSJ1), transcript variant 1, mRNA.	rRNA processing [GO:6364] [evidence IEA]; rRNA processing [GO:6364] [evidence IEA] transferase activity [GO:16740] [evidence IEA]; methyltransferase activity [GO:8168] [evidence IEA]; transferase activity [GO:16740] [evidence IEA]; methyltransferase activity [GO:8168] [evidence IEA]
ILMN_2400922	0.02	-0.66	0.63	OPRL1	Homo sapiens opiate receptor-like 1 (OPRL1), transcript variant 2, mRNA.	integral to membrane [GO:16021] [evidence IEA]; integral to plasma membrane [GO:5887] [pmid 8137918] [evidence TAS]; membrane [GO:16020] [evidence IEA]; integral to membrane [GO:16021] [evidence IEA]; integral to plasma membrane [GO:5887] [pmid 8137918] [evidence TAS]; membrane [GO:16020] [evidence IEA] sensory perception [GO:7600] [pmid 7566152] [evidence TAS]; G-protein signaling, adenylate cyc…
ILMN_1693410	0.04	-0.66	0.63	BRI3BP	PREDICTED: Homo sapiens BRI3 binding protein (BRI3BP), mRNA.
ILMN_1664698	0.01	-0.66	0.63	UNC119	Homo sapiens unc-119 homolog (C. elegans) (UNC119), transcript variant 1, mRNA.	cytosol [GO:5829] [pmid 9538874] [evidence TAS]; soluble fraction [GO:5625] [pmid 9538874] [evidence TAS] phototransduction [GO:7602] [pmid 9538874] [evidence TAS]; visual perception [GO:7601] [pmid 10329014] [evidence TAS]; synaptic transmission [GO:7268] [pmid 9538874] [evidence TAS]
ILMN_1754988	0.00632758	-0.66	0.63	C21orf127	Homo sapiens chromosome 21 open reading frame 127 (C21orf127), transcript variant 1, mRNA.	DNA methylation [GO:6306] [evidence IEA] N-methyltransferase activity [GO:8170] [evidence IEA]; transferase activity [GO:16740] [evidence IEA]; S-adenosylmethionine-dependent methyltransferase activity [GO:8757] [evidence IEA]; DNA binding [GO:3677] [evidence IEA]; methyltransferase activity [GO:8168] [evidence IEA]
ILMN_1653283	0.04	-0.66	0.63	APP	Homo sapiens amyloid beta (A4) precursor protein (peptidase nexin-II, Alzheimer disease) (APP), transcript variant 1, mRNA.	extracellular region [GO:5576] [pmid 10806211] [evidence TAS]; integral to plasma membrane [GO:5887] [pmid 10806211] [evidence TAS]; membrane [GO:16020] [evidence IEA]; coated pit [GO:5905] [evidence IEA]; cell surface [GO:9986] [pmid 7593229] [evidence IDA] copper ion homeostasis [GO:6878] [pmid 15910549] [evidence TAS]; neuromuscular physiological process [GO:50905] [pmid 7593229] [evidence NAS…
ILMN_1811555	0.04	-0.66	0.63	C9orf119	PREDICTED: Homo sapiens chromosome 9 open reading frame 119 (C9orf119), mRNA.
ILMN_1765409	0.0057421	-0.67	0.62	STAM	Homo sapiens signal transducing adaptor molecule (SH3 domain and ITAM motif) 1 (STAM), mRNA.	intracellular protein transport [GO:6886] [evidence IEA]; signal transduction [GO:7165] [pmid 8780729] [evidence TAS] SH3/SH2 adaptor activity [GO:5070] [pmid 8780729] [evidence TAS]
ILMN_1778064	0.03	-0.67	0.62	HYPE	Homo sapiens Huntingtin interacting protein E (HYPE), mRNA.	protein binding [GO:5515] [pmid 9700202] [evidence TAS]
ILMN_1773553	0.04	-0.67	0.62	FLJ46906	PREDICTED: Homo sapiens hypothetical gene supported by AK128874; BC071813 (FLJ46906), mRNA.
ILMN_1725642	0.00136893	-0.67	0.62	SUMO3	Homo sapiens SMT3 suppressor of mif two 3 homolog 3 (S. cerevisiae) (SUMO3), mRNA.	kinetochore [GO:776] [pmid 9119407] [evidence TAS] ubiquitin cycle [GO:6512] [evidence IEA]
ILMN_1659599	0.01	-0.67	0.62	ADC	Homo sapiens arginine decarboxylase (ADC), mRNA.	polyamine biosynthesis [GO:6596] [evidence IEA]; spermatogenesis [GO:7283] [pmid 11587527] [evidence NAS] arginine decarboxylase activity [GO:8792] [evidence IEA]; lyase activity [GO:16829] [evidence IEA]
ILMN_1702198	0.02	-0.67	0.62	LOC643790	PREDICTED: Homo sapiens similar to Nonhistone chromosomal protein HMG-14 (High-mobility group nucleosome binding domain 1) (LOC643790), mRNA.
ILMN_1720703	0.01	-0.68	0.62	SLC25A3	Homo sapiens solute carrier family 25 (mitochondrial carrier; phosphate carrier), member 3 (SLC25A3), nuclear gene encoding mitochondrial protein, transcript variant 3, mRNA.	integral to plasma membrane [GO:5887] [pmid 8144629] [evidence TAS]; membrane [GO:16020] [evidence IEA]; mitochondrion [GO:5739] [pmid 8168843] [evidence TAS]; mitochondrial inner membrane [GO:5743] [pmid 8144629] [evidence TAS]; integral to plasma membrane [GO:5887] [pmid 8144629] [evidence TAS]; membrane [GO:16020] [evidence IEA]; mitochondrion [GO:5739] [pmid 8168843] [evidence TAS]; mitochond…
ILMN_1670130	0.00312114	-0.68	0.62	ARID3A	Homo sapiens AT rich interactive domain 3A (BRIGHT- like) (ARID3A), mRNA.	nucleus [GO:5634] [evidence NAS]; intracellular [GO:5622] [evidence IEA] regulation of transcription, DNA-dependent [GO:6355] [evidence NAS]; transcription [GO:6350] [evidence IEA] DNA binding [GO:3677] [evidence IEA]; transcription factor activity [GO:3700] [evidence NAS]
ILMN_2230016	0.03	-0.68	0.62	HIGD1A	Homo sapiens HIG1 domain family, member 1A (HIGD1A), mRNA.	protein complex [GO:43234] [pmid 11256614] [evidence IDA]; integral to membrane [GO:16021] [evidence IEA]; membrane [GO:16020] [evidence IEA]; protein complex [GO:43234] [pmid 11256614] [evidence IDA]; integral to membrane [GO:16021] [evidence IEA]; membrane [GO:16020] [evidence IEA]
ILMN_1797025	0.00344527	-0.68	0.62	LOC651380	PREDICTED: Homo sapiens hypothetical protein LOC651380 (LOC651380), mRNA.
ILMN_2128770	0.04	-0.7	0.61	CDR2L	Homo sapiens cerebellar degeneration-related protein 2-like (CDR2L), mRNA.
ILMN_1697864	0.02	-0.7	0.61	CXorf38	Homo sapiens chromosome X open reading frame 38 (CXorf38), mRNA.
ILMN_1690484	0.03	-0.7	0.61	KIAA0895	Homo sapiens KIAA0895 protein (KIAA0895), mRNA.
ILMN_1806603	0.04	-0.71	0.61	MESP1	Homo sapiens mesoderm posterior 1 homolog (mouse) (MESP1), mRNA.	nucleus [GO:5634] [evidence IEA] regulation of transcription [GO:45449] [evidence IEA] transcription regulator activity [GO:30528] [evidence IEA]
ILMN_1671891	0.04	-0.71	0.61	FLJ20701	Homo sapiens phosphotyrosine interaction domain containing 1 (PID1), mRNA.
ILMN_2339825	0.03	-0.72	0.6	YME1L1	Homo sapiens YME1-like 1 (S. cerevisiae) (YME1L1), nuclear gene encoding mitochondrial protein, transcript variant 2, mRNA.	mitochondrion [GO:5739] [evidence IEA]; membrane [GO:16020] [evidence IEA]; mitochondrion [GO:5739] [evidence IEA]; membrane [GO:16020] [evidence IEA] protein catabolism [GO:30163] [evidence IEA]; protein catabolism [GO:30163] [evidence IEA] metalloendopeptidase activity [GO:4222] [evidence IEA]; ATP binding [GO:5524] [evidence IEA]; metal ion binding [GO:46872] [evidence IEA]; zinc ion binding […
ILMN_1702125	0.00393117	-0.72	0.6	HOXB7	Homo sapiens homeo box B7 (HOXB7), mRNA.	nucleus [GO:5634] [pmid 1678287] [evidence NAS] regulation of transcription, DNA-dependent [GO:6355] [pmid 1678287] [evidence NAS]; development [GO:7275] [pmid 2885844] [evidence NAS] transcription factor activity [GO:3700] [pmid 1678287] [evidence NAS]
ILMN_2361643	0.02	-0.72	0.6	RRAGB	Homo sapiens Ras-related GTP binding B (RRAGB), transcript variant RAGBs, mRNA.	nucleus [GO:5634] [evidence IEA]; cytoplasm [GO:5737] [evidence IEA]; nucleus [GO:5634] [evidence IEA]; cytoplasm [GO:5737] [evidence IEA] GTP binding [GO:5525] [evidence IEA]; nucleotide binding [GO:166] [evidence IEA]; GTP binding [GO:5525] [evidence IEA]; nucleotide binding [GO:166] [evidence IEA]
ILMN_1813260	0.03	-0.72	0.6	TIMM17B	Homo sapiens translocase of inner mitochondrial membrane 17 homolog B (yeast) (TIMM17B), mRNA.	membrane [GO:16020] [evidence IEA]; mitochondrion [GO:5739] [evidence IEA]; integral to membrane [GO:16021] [pmid 10339406] [evidence TAS]; mitochondrial inner membrane presequence translocase complex [GO:5744] [pmid 10339406] [evidence TAS] protein translocase activity [GO:15450] [evidence IEA]
ILMN_2082762	0.04	-0.72	0.6	SNORD68	Homo sapiens small nucleolar RNA, C/D box 68 (SNORD68) on chromosome 16.
ILMN_1726199	0.01	-0.73	0.6	ZNF594	PREDICTED: Homo sapiens zinc finger protein 594, transcript variant 2 (ZNF594), mRNA.
ILMN_1696466	0.01	-0.73	0.6	ROPN1L	Homo sapiens ropporin 1-like (ROPN1L), mRNA.
ILMN_1789599	0.04	-0.73	0.6	NBL1	Homo sapiens neuroblastoma, suppression of tumorigenicity 1 (NBL1), transcript variant 1, mRNA.	cell cycle [GO:7049] [evidence IEA]
ILMN_1812973	0.02	-0.74	0.59	KIAA0179	Homo sapiens KIAA0179 (KIAA0179), mRNA.	nucleolar preribosome, small subunit precursor [GO:30688] [evidence IEA]; nucleus [GO:5634] [evidence IEA] superoxide metabolism [GO:6801] [evidence IEA]; rRNA processing [GO:6364] [evidence IEA] metal ion binding [GO:46872] [evidence IEA]; superoxide dismutase activity [GO:4784] [evidence IEA]; protein binding [GO:5515] [pmid 15231747] [evidence IPI]
ILMN_1730260	0.01	-0.74	0.59	LOC221143	Homo sapiens N-6 adenine-specific DNA methyltransferase 2 (putative) (N6AMT2), mRNA.
ILMN_1758629	0.03	-0.74	0.59	DONSON	Homo sapiens downstream neighbor of SON (DONSON), transcript variant 2, mRNA.	cellular component unknown [GO:8372] [evidence ND ] biological process unknown [GO:4] [evidence ND ] molecular function unknown [GO:5554] [evidence ND ]
ILMN_1673181	0.03	-0.74	0.59	HBII-429	Homo sapiens small nucleolar RNA, C/D box 100 (SNORD100) on chromosome 6.
ILMN_1809928	0.03	-0.74	0.59	COL6A2	Homo sapiens collagen, type VI, alpha 2 (COL6A2), transcript variant 2C2a, mRNA.	cytoplasm [GO:5737] [evidence IEA]; collagen [GO:5581] [evidence IEA] phosphate transport [GO:6817] [evidence IEA]; cell-cell adhesion [GO:16337] [evidence NAS]; extracellular matrix organization and biogenesis [GO:30198] [evidence NAS] protein binding, bridging [GO:30674] [evidence NAS]; extracellular matrix structural constituent [GO:5201] [evidence NAS]
ILMN_1701269	0.03	-0.74	0.59	ATP5C1	Homo sapiens ATP synthase, H+ transporting, mitochondrial F1 complex, gamma polypeptide 1 (ATP5C1), nuclear gene encoding mitochondrial protein, transcript variant 2, mRNA.	membrane fraction [GO:5624] [evidence NR ]; proton-transporting ATP synthase complex, catalytic core F(1) [GO:45261] [evidence IEA]; membrane [GO:16020] [evidence IEA]; mitochondrion [GO:5739] [evidence IEA]; proton-transporting two-sector ATPase complex [GO:16469] [evidence IEA]; proton-transporting ATP synthase complex (sensu Eukaryota) [GO:5753] [pmid 8168843] [evidence TAS]; membrane fraction…
ILMN_1811616	0.04	-0.75	0.59	KIAA1706	Homo sapiens KIAA1706 protein (KIAA1706), mRNA.	intracellular [GO:5622] [evidence IEA] sequence-specific DNA binding [GO:43565] [evidence IEA]
ILMN_1660663	0.04	-0.75	0.59	LOC653542	PREDICTED: Homo sapiens similar to dual-specificity tyrosine-(Y)-phosphorylation regulated kinase 1A (LOC653542), mRNA.
ILMN_2411897	0.03	-0.75	0.59	KLF10	Homo sapiens Kruppel-like factor 10 (KLF10), transcript variant 1, mRNA.	nucleus [GO:5634] [pmid 9748269] [evidence TAS]; intracellular [GO:5622] [evidence IEA]; nucleus [GO:5634] [pmid 9748269] [evidence TAS]; intracellular [GO:5622] [evidence IEA] skeletal development [GO:1501] [pmid 10816551] [evidence TAS]; transcription [GO:6350] [evidence IEA]; cell-cell signaling [GO:7267] [pmid 8532536] [evidence TAS]; negative regulation of cell proliferation [GO:8285] [pmid …
ILMN_2391512	0.02	-0.76	0.58	ASAHL	Homo sapiens N-acylsphingosine amidohydrolase (acid ceramidase)-like (ASAHL), mRNA.	lysosome [GO:5764] [evidence IEA]; cytoplasm [GO:5737] [pmid 10610717] [evidence IDA]; lysosome [GO:5764] [evidence IEA]; cytoplasm [GO:5737] [pmid 10610717] [evidence IDA]; lysosome [GO:5764] [evidence IEA] biological process unknown [GO:4] [evidence ND ] hydrolase activity [GO:16787] [evidence IEA]; hydrolase activity [GO:16787] [evidence IEA]; hydrolase activity [GO:16787] [evidence IEA]
ILMN_1699695	0.02	-0.76	0.58	TNFRSF21	Homo sapiens tumor necrosis factor receptor superfamily, member 21 (TNFRSF21), mRNA.	membrane [GO:16020] [evidence IEA]; integral to membrane [GO:16021] [evidence IEA] apoptosis [GO:6915] [evidence IEA]; signal transduction [GO:7165] [evidence IEA] receptor activity [GO:4872] [evidence IEA]; protein binding [GO:5515] [evidence IEA]
ILMN_1656378	0.01	-0.76	0.59	NMT2	Homo sapiens N-myristoyltransferase 2 (NMT2), mRNA.	N-terminal protein myristoylation [GO:6499] [evidence IEA]; protein-lipoylation [GO:9249] [pmid 9506952] [evidence TAS] acyltransferase activity [GO:8415] [evidence IEA]; transferase activity [GO:16740] [evidence IEA]; glycylpeptide N-tetradecanoyltransferase activity [GO:4379] [evidence IEA]
ILMN_1701077	0.04	-0.77	0.58	C21orf127	Homo sapiens chromosome 21 open reading frame 127 (C21orf127), transcript variant 2, mRNA.	DNA methylation [GO:6306] [evidence IEA] N-methyltransferase activity [GO:8170] [evidence IEA]; transferase activity [GO:16740] [evidence IEA]; S-adenosylmethionine-dependent methyltransferase activity [GO:8757] [evidence IEA]; DNA binding [GO:3677] [evidence IEA]; methyltransferase activity [GO:8168] [evidence IEA]
ILMN_2367070	0.00302472	-0.77	0.58	ACOT9	Homo sapiens acyl-CoA thioesterase 9 (ACOT9), transcript variant 1, mRNA.	mitochondrion [GO:5739] [evidence ISS] acyl-CoA metabolism [GO:6637] [evidence ISS] hydrolase activity [GO:16787] [evidence IEA]; acetyl-CoA hydrolase activity [GO:3986] [evidence ISS]; serine esterase activity [GO:4759] [evidence IEA]; protein binding [GO:5515] [evidence ISS]
ILMN_1669210	0.01	-0.77	0.58	U16	Homo sapiens small nucleolar RNA, C/D box 16 (SNORD16) on chromosome 15.
ILMN_1782954	0.04	-0.77	0.58	HIP2	Homo sapiens huntingtin interacting protein 2 (HIP2), mRNA.	nucleus [GO:5634] [evidence IEA]; nucleus [GO:5634] [evidence IEA] ubiquitin cycle [GO:6512] [evidence IEA]; regulation of transcription, DNA-dependent [GO:6355] [evidence IEA]; ubiquitin cycle [GO:6512] [evidence IEA]; regulation of transcription, DNA-dependent [GO:6355] [evidence IEA] ligase activity [GO:16874] [evidence IEA]; transcription factor activity [GO:3700] [evidence IEA]; ubiquitin-pr…
ILMN_1658883	0.01	-0.77	0.58	ARAF	Homo sapiens v-raf murine sarcoma 3611 viral oncogene homolog (ARAF), mRNA.	cellular component unknown [GO:8372] [evidence ND ] intracellular signaling cascade [GO:7242] [evidence IEA]; protein amino acid phosphorylation [GO:6468] [evidence NAS] metal ion binding [GO:46872] [evidence IEA]; nucleotide binding [GO:166] [evidence IEA]; protein binding [GO:5515] [pmid 12620389] [evidence IPI]; protein serine/threonine kinase activity [GO:4674] [evidence NAS]; transferase act…
ILMN_1657977	0.02	-0.77	0.58	MSRB2	Homo sapiens methionine sulfoxide reductase B2 (MSRB2), mRNA.	mitochondrion [GO:5739] [pmid 14699060] [evidence ISS] protein repair [GO:30091] [pmid 14699060] [evidence ISS] zinc ion binding [GO:8270] [pmid 14699060] [evidence ISS]; oxidoreductase activity [GO:16491] [evidence IEA]; protein-methionine-R-oxide reductase activity [GO:318] [pmid 14699060] [evidence ISS]; transcription factor activity [GO:3700] [pmid 10375640] [evidence TAS]
ILMN_1700955	0.03	-0.78	0.58	MGC33212	Homo sapiens hypothetical protein MGC33212 (MGC33212), mRNA.
ILMN_1738767	0.01	-0.78	0.58	PLP2	Homo sapiens proteolipid protein 2 (colonic epithelium-enriched) (PLP2), mRNA.	plasma membrane [GO:5886] [pmid 15474493] [evidence IDA]; integral to membrane [GO:16021] [evidence IEA]; membrane fraction [GO:5624] [pmid 9124532] [evidence TAS]; endoplasmic reticulum [GO:5783] [pmid 9124532] [evidence TAS]; endoplasmic reticulum membrane [GO:5789] [pmid 9124532] [evidence TAS] ion transport [GO:6811] [pmid 9124532] [evidence TAS]; chemotaxis [GO:6935] [pmid 15474493] [evidenc…
ILMN_1687821	0.04	-0.78	0.58	C16orf45	Homo sapiens chromosome 16 open reading frame 45 (C16orf45), mRNA.
ILMN_1701991	0.03	-0.79	0.57	SYNJ1	Homo sapiens synaptojanin 1 (SYNJ1), transcript variant 2, mRNA.	synaptic vesicle endocytosis [GO:48488] [pmid 9428629] [evidence TAS]; phosphate metabolism [GO:6796] [pmid 9428629] [evidence TAS]; synaptic vesicle endocytosis [GO:48488] [pmid 9428629] [evidence TAS]; phosphate metabolism [GO:6796] [pmid 9428629] [evidence TAS] nucleotide binding [GO:166] [evidence IEA]; phosphoinositide 5-phosphatase activity [GO:4439] [evidence IEA]; RNA binding [GO:3723] [e…
ILMN_1684197	0.03	-0.79	0.57	GPKOW	Homo sapiens G patch domain and KOW motifs (GPKOW), mRNA.	intracellular [GO:5622] [evidence IEA] nucleic acid binding [GO:3676] [evidence IEA]
ILMN_2152465	0.03	-0.79	0.57	PIP5K2A	Homo sapiens phosphatidylinositol-4-phosphate 5-kinase, type II, alpha (PIP5K2A), mRNA.	glycerophospholipid metabolism [GO:6650] [evidence NR ] kinase activity [GO:16301] [evidence IEA]; 1-phosphatidylinositol-4-phosphate 5-kinase activity [GO:16308] [evidence IEA]; transferase activity [GO:16740] [evidence IEA]
ILMN_1794560	0.02	-0.8	0.57	TMEM93	Homo sapiens transmembrane protein 93 (TMEM93), transcript variant 1, mRNA.
ILMN_2225318	0.02	-0.8	0.57	SMS	Homo sapiens spermine synthase (SMS), mRNA.	polyamine metabolism [GO:6595] [pmid 9299240] [evidence TAS]; methionine metabolism [GO:6555] [pmid 7546290] [evidence TAS]; polyamine metabolism [GO:6595] [pmid 9299240] [evidence TAS]; methionine metabolism [GO:6555] [pmid 7546290] [evidence TAS] transferase activity [GO:16740] [evidence IEA]; spermine synthase activity [GO:16768] [evidence IEA]; spermidine synthase activity [GO:4766] [pmid 929…
ILMN_1862737	0.02	-0.8	0.57		AGENCOURT_8911223 NIH_MGC_141 Homo sapiens cDNA clone IMAGE:6386615 5, mRNA sequence
ILMN_1729142	0.03	-0.81	0.57	PRR6	Homo sapiens proline rich 6 (PRR6), mRNA.	nucleus [GO:5634] [evidence IEA] metabolism [GO:8152] [evidence IEA] carbon-sulfur lyase activity [GO:16846] [evidence IEA]
ILMN_2222234	0.04	-0.82	0.56	PRDX4	Homo sapiens peroxiredoxin 4 (PRDX4), mRNA.	I-kappaB phosphorylation [GO:7252] [pmid 9388242] [evidence TAS] oxidoreductase activity [GO:16491] [evidence IEA]; thioredoxin peroxidase activity [GO:8379] [pmid 9388242] [evidence TAS]
ILMN_2328029	0.04	-0.82	0.56	EXT2	Homo sapiens exostoses (multiple) 2 (EXT2), transcript variant 2, mRNA.	integral to membrane [GO:16021] [evidence IEA]; Golgi apparatus [GO:5794] [pmid 10639137] [evidence TAS]; membrane [GO:16020] [evidence IEA]; endoplasmic reticulum [GO:5783] [pmid 10878610] [evidence TAS]; endoplasmic reticulum membrane [GO:5789] [pmid 10639137] [evidence TAS] skeletal development [GO:1501] [pmid 8894688] [evidence TAS]; cell cycle [GO:7049] [evidence IEA]; signal transduction [G…
ILMN_2356311	0.02	-0.83	0.56	C21orf51	Homo sapiens chromosome 21 open reading frame 51 (C21orf51), transcript variant 2, mRNA.
ILMN_1655663	0.01	-0.84	0.55	SC65	Homo sapiens synaptonemal complex protein SC65 (SC65), mRNA.	nucleus [GO:5634] [evidence IEA]; nucleolus [GO:5730] [pmid 8862517] [evidence TAS]; synaptonemal complex [GO:795] [pmid 8862517] [evidence TAS] synaptonemal complex formation [GO:7130] [pmid 8862517] [evidence TAS] binding [GO:5488] [evidence IEA]
ILMN_1733851	0.04	-0.84	0.55	MGC15476	Homo sapiens dapper, antagonist of beta-catenin, homolog 3 (Xenopus laevis) (DACT3), mRNA.
ILMN_1779258	0.04	-0.85	0.55	LOC644774	PREDICTED: Homo sapiens similar to Phosphoglycerate kinase 1 (LOC644774), mRNA.
ILMN_1776147	0.01	-0.85	0.55	C21orf59	Homo sapiens chromosome 21 open reading frame 59 (C21orf59), transcript variant 1, mRNA.	metabolism [GO:8152] [evidence IEA]; metabolism [GO:8152] [evidence IEA] oxidoreductase activity [GO:16491] [evidence IEA]; oxidoreductase activity [GO:16491] [evidence IEA]
ILMN_1664216	0.00826997	-0.85	0.55	NKIRAS1	Homo sapiens NFKB inhibitor interacting Ras-like 1 (NKIRAS1), mRNA.	small GTPase mediated signal transduction [GO:7264] [evidence IEA]; I-kappaB kinase/NF-kappaB cascade [GO:7249] [pmid 10657303] [evidence NAS] GTP binding [GO:5525] [evidence IEA]; GTPase activity [GO:3924] [pmid 10657303] [evidence NAS]; nucleotide binding [GO:166] [evidence IEA]
ILMN_2405009	0.01	-0.86	0.54	NBL1	Homo sapiens neuroblastoma, suppression of tumorigenicity 1 (NBL1), transcript variant 2, mRNA.	cell cycle [GO:7049] [evidence IEA] protein binding [GO:5515] [pmid 10390159] [evidence IDA]
ILMN_2413898	0.04	-0.86	0.54	MCM10	Homo sapiens minichromosome maintenance complex component 10 (MCM10), transcript variant 2, mRNA.	protein binding [GO:5515] [pmid 15232106] [evidence IPI]; protein binding [GO:5515] [pmid 15232106] [evidence IPI]
ILMN_1736670	0.03	-0.86	0.54	PPP1R3C	Homo sapiens protein phosphatase 1, regulatory (inhibitor) subunit 3C (PPP1R3C), mRNA.	protein phosphatase type 1 activity [GO:163] [pmid 8985175] [evidence TAS]; phosphoprotein phosphatase activity [GO:4721] [evidence IEA]; hydrolase activity [GO:16787] [evidence IEA]
ILMN_1791067	0.00669262	-0.86	0.55	TESK1	Homo sapiens testis-specific kinase 1 (TESK1), mRNA.	spermatogenesis [GO:7283] [pmid 8537404] [evidence TAS]; protein amino acid phosphorylation [GO:6468] [evidence IEA] kinase activity [GO:16301] [evidence IEA]; transferase activity [GO:16740] [evidence IEA]; protein-tyrosine kinase activity [GO:4713] [evidence IEA]; manganese ion binding [GO:30145] [evidence IEA]; nucleotide binding [GO:166] [evidence IEA]; ATP binding [GO:5524] [evidence IEA]; m…
ILMN_2135756	0.01	-0.86	0.54	HSF2BP	Homo sapiens heat shock transcription factor 2 binding protein (HSF2BP), mRNA.	transcription from RNA polymerase II promoter [GO:6366] [pmid 9651507] [evidence TAS]; spermatogenesis [GO:7283] [pmid 9651507] [evidence TAS] binding [GO:5488] [evidence IEA]
ILMN_1654289	0.00164739	-0.87	0.54	ELK1	Homo sapiens ELK1, member of ETS oncogene family (ELK1), mRNA.	nucleus [GO:5634] [pmid 14970218] [evidence IC ] regulation of transcription, DNA-dependent [GO:6355] [evidence IEA]; positive regulation of transcription from RNA polymerase II promoter [GO:45944] [pmid 14970218] [evidence IDA]; transcription [GO:6350] [evidence IEA] sequence-specific DNA binding [GO:43565] [evidence IEA]; transcription factor activity [GO:3700] [pmid 14970218] [evidence IDA]
ILMN_2352303	0.03	-0.87	0.54	RASSF2	Homo sapiens Ras association (RalGDS/AF-6) domain family 2 (RASSF2), transcript variant 2, mRNA.	nucleus [GO:5634] [evidence IEA] cell cycle [GO:7049] [evidence IEA]; signal transduction [GO:7165] [evidence IEA] protein binding [GO:5515] [pmid 12732644] [evidence IPI]
ILMN_1685978	0.01	-0.88	0.54	ATPIF1	Homo sapiens ATPase inhibitory factor 1 (ATPIF1), nuclear gene encoding mitochondrial protein, transcript variant 3, mRNA.	mitochondrion [GO:5739] [evidence ISS]; cell surface [GO:9986] [pmid 15528193] [evidence IDA] angiogenesis [GO:1525] [pmid 15528193] [evidence TAS]; negative regulation of endothelial cell proliferation [GO:1937] [pmid 15528193] [evidence IDA]; response to pH [GO:9268] [evidence ISS]; generation of precursor metabolites and energy [GO:6091] [pmid 10664857] [evidence TAS]; protein homotetramerizat…
ILMN_1670304	0.03	-0.88	0.54	LOC653504	PREDICTED: Homo sapiens similar to transmembrane protein 29, transcript variant 2 (LOC653504), mRNA.
ILMN_1740842	0.02	-0.88	0.54	SALL2	Homo sapiens sal-like 2 (Drosophila) (SALL2), mRNA.	nucleus [GO:5634] [evidence NAS]; intracellular [GO:5622] [evidence IEA] regulation of transcription, DNA-dependent [GO:6355] [evidence NAS]; transcription [GO:6350] [evidence IEA] zinc ion binding [GO:8270] [evidence IEA]; metal ion binding [GO:46872] [evidence IEA]; transcription factor activity [GO:3700] [evidence NAS]
ILMN_1772369	0.00721708	-0.88	0.54	PDHA1	Homo sapiens pyruvate dehydrogenase (lipoamide) alpha 1 (PDHA1), mRNA.	mitochondrion [GO:5739] [pmid 3034892] [evidence TAS] metabolism [GO:8152] [evidence IEA]; acetyl-CoA metabolism [GO:6084] [evidence NR ]; glycolysis [GO:6096] [evidence IEA] oxidoreductase activity [GO:16491] [evidence IEA]; pyruvate dehydrogenase (acetyl-transferring) activity [GO:4739] [evidence IEA]; oxidoreductase activity, acting on the aldehyde or oxo group of donors, disulfide as acceptor…
ILMN_1711566	0.02	-0.88	0.54	TIMP1	Homo sapiens TIMP metallopeptidase inhibitor 1 (TIMP1), mRNA.	extracellular matrix (sensu Metazoa) [GO:5578] [evidence IEA]; extracellular region [GO:5576] [pmid 1653055] [evidence NAS] positive regulation of cell proliferation [GO:8284] [pmid 3839290] [evidence TAS]; development [GO:7275] [evidence NR ]; negative regulation of membrane protein ectodomain proteolysis [GO:51045] [pmid 12714508] [evidence IDA]; erythrocyte maturation [GO:43249] [evidence IEA]…
ILMN_1739103	0.000156014	-0.89	0.53	MPZL1	Homo sapiens myelin protein zero-like 1 (MPZL1), transcript variant 1, mRNA.	integral to plasma membrane [GO:5887] [pmid 9792637] [evidence TAS]; membrane [GO:16020] [evidence IEA] transmembrane receptor protein tyrosine kinase signaling pathway [GO:7169] [pmid 10681522] [evidence TAS]; cell-cell signaling [GO:7267] [pmid 9792637] [evidence TAS] structural molecule activity [GO:5198] [pmid 9792637] [evidence TAS]; protein binding [GO:5515] [pmid 15231747] [evidence IPI]
ILMN_1709953	0.02	-0.89	0.53	DONSON	Homo sapiens downstream neighbor of SON (DONSON), mRNA.	nucleus [GO:5634] [evidence IEA] development [GO:7275] [evidence IEA]
ILMN_1713496	0.01	-0.89	0.53	ST3GAL5	Homo sapiens ST3 beta-galactoside alpha-2,3-sialyltransferase 5 (ST3GAL5), mRNA.	membrane [GO:16020] [evidence IEA]; Golgi stack [GO:5795] [evidence IEA]; integral to plasma membrane [GO:5887] [pmid 9822625] [evidence TAS]; Golgi membrane [GO:139] [pmid 9822625] [evidence NAS] protein amino acid glycosylation [GO:6486] [evidence IEA]; carbohydrate metabolism [GO:5975] [pmid 9822625] [evidence TAS]; ganglioside biosynthesis [GO:1574] [pmid 9822625] [evidence NAS] lactosylceram…
ILMN_1658995	0.01	-0.9	0.53	ACOT9	Homo sapiens acyl-CoA thioesterase 9 (ACOT9), mRNA.	mitochondrion [GO:5739] [pmid 10383425] [evidence TAS] lipid metabolism [GO:6629] [pmid 10383425] [evidence TAS] hydrolase activity [GO:16787] [evidence IEA]
ILMN_1781479	0.01	-0.9	0.53	SUV39H1	Homo sapiens suppressor of variegation 3-9 homolog 1 (Drosophila) (SUV39H1), mRNA.	condensed nuclear chromosome [GO:794] [pmid 10202156] [evidence TAS]; nucleus [GO:5634] [pmid 10949293] [evidence TAS]; chromatin [GO:785] [evidence IEA] DNA replication and chromosome cycle [GO:67] [pmid 10202156] [evidence TAS]; chromatin modification [GO:16568] [evidence IEA]; chromatin assembly or disassembly [GO:6333] [evidence IEA] S-adenosylmethionine-dependent methyltransferase activity […
ILMN_1728403	0.02	-0.9	0.53	C21orf119	Homo sapiens chromosome 21 open reading frame 119 (C21orf119), mRNA.
ILMN_1669323	0.04	-0.91	0.53	BACE2	Homo sapiens beta-site APP-cleaving enzyme 2 (BACE2), transcript variant a, mRNA.	membrane fraction [GO:5624] [pmid 10677483] [evidence TAS]; membrane [GO:16020] [evidence IEA]; integral to membrane [GO:16021] [pmid 10749877] [evidence NAS] negative regulation of amyloid precursor protein biosynthesis [GO:42985] [pmid 12801932] [evidence IMP]; membrane protein ectodomain proteolysis [GO:6509] [pmid 10591213] [evidence IDA]; peptide hormone processing [GO:16486] [pmid 10749877]…
ILMN_1723123	0.01	-0.91	0.53	FGFR3	Homo sapiens fibroblast growth factor receptor 3 (achondroplasia, thanatophoric dwarfism) (FGFR3), transcript variant 1, mRNA.	integral to plasma membrane [GO:5887] [pmid 10918587] [evidence TAS]; integral to plasma membrane [GO:5887] [pmid 10918587] [evidence TAS] skeletal development [GO:1501] [pmid 8601314] [evidence TAS]; JAK-STAT cascade [GO:7259] [pmid 10918587] [evidence TAS]; cell growth [GO:16049] [evidence NAS]; fibroblast growth factor receptor signaling pathway [GO:8543] [pmid 10918587] [evidence TAS]; MAPKKK…
ILMN_1860288	0.04	-0.91	0.53		Homo sapiens cDNA FLJ32174 fis, clone PLACE6001064
ILMN_2138589	0.02	-0.91	0.53	MERTK	Homo sapiens c-mer proto-oncogene tyrosine kinase (MERTK), mRNA.	soluble fraction [GO:5625] [pmid 8086340] [evidence TAS]; membrane [GO:16020] [evidence IEA]; integral to plasma membrane [GO:5887] [pmid 8086340] [evidence TAS] protein amino acid phosphorylation [GO:6468] [pmid 8086340] [evidence TAS]; cell surface receptor linked signal transduction [GO:7166] [pmid 8086340] [evidence TAS]; cell-cell signaling [GO:7267] [pmid 8086340] [evidence TAS]; visual per…
ILMN_1713952	0.04	-0.92	0.52	C1orf106	Homo sapiens chromosome 1 open reading frame 106 (C1orf106), mRNA.
ILMN_1748352	0.04	-0.93	0.52	CTSL2	Homo sapiens cathepsin L2 (CTSL2), mRNA.	lysosome [GO:5764] [evidence IEA] cathepsin L activity [GO:4217] [pmid 9563472] [evidence TAS]
ILMN_1807291	0.01	-0.93	0.52	CYP1A1	Homo sapiens cytochrome P450, family 1, subfamily A, polypeptide 1 (CYP1A1), mRNA.	membrane [GO:16020] [evidence IEA]; microsome [GO:5792] [evidence IEA]; endoplasmic reticulum [GO:5783] [evidence IEA] electron transport [GO:6118] [evidence IEA] metal ion binding [GO:46872] [evidence IEA]; heme binding [GO:20037] [evidence IEA]; unspecific monooxygenase activity [GO:50381] [evidence IEA]; oxygen binding [GO:19825] [pmid 1691986] [evidence TAS]; iron ion binding [GO:5506] [evide…
ILMN_2325234	0.00128438	-0.93	0.52	PQBP1	Homo sapiens polyglutamine binding protein 1 (PQBP1), transcript variant 3, mRNA.	nucleus [GO:5634] [pmid 10198427] [evidence TAS] regulation of transcription, DNA-dependent [GO:6355] [pmid 10198427] [evidence TAS]; transcription [GO:6350] [evidence IEA] transcription coactivator activity [GO:3713] [pmid 10198427] [evidence TAS]; DNA binding [GO:3677] [pmid 9875212] [evidence TAS]
ILMN_1695246	0.02	-0.93	0.52	KLHDC8B	Homo sapiens kelch domain containing 8B (KLHDC8B), mRNA.
ILMN_1764329	0.000684585	-0.95	0.51	C21orf59	Homo sapiens chromosome 21 open reading frame 59 (C21orf59), transcript variant 1, mRNA.	metabolism [GO:8152] [evidence IEA]; metabolism [GO:8152] [evidence IEA] oxidoreductase activity [GO:16491] [evidence IEA]; oxidoreductase activity [GO:16491] [evidence IEA]
ILMN_1652000	0.01	-0.95	0.51	LOC653094	PREDICTED: Homo sapiens similar to transmembrane protein 29, transcript variant 1 (LOC653094), mRNA.
ILMN_2373728	0.04	-0.95	0.51	ASB9	Homo sapiens ankyrin repeat and SOCS box-containing 9 (ASB9), transcript variant 2, mRNA.	intracellular signaling cascade [GO:7242] [evidence IEA]; intracellular signaling cascade [GO:7242] [evidence IEA]
ILMN_1725338	0.00703925	-0.96	0.51	CLDN23	Homo sapiens claudin 23 (CLDN23), mRNA.	tight junction [GO:5923] [evidence ISS]; membrane [GO:16020] [evidence IEA]; integral to membrane [GO:16021] [evidence ISS] calcium-independent cell-cell adhesion [GO:16338] [evidence ISS] structural molecule activity [GO:5198] [evidence IEA]
ILMN_1762606	0.01	-0.96	0.51	AQP11	Homo sapiens aquaporin 11 (AQP11), mRNA.	membrane [GO:16020] [evidence IEA]; integral to membrane [GO:16021] [evidence IEA] transport [GO:6810] [evidence IEA] transporter activity [GO:5215] [evidence IEA]
ILMN_2092118	0.03	-0.98	0.5	FPR1	Homo sapiens formyl peptide receptor 1 (FPR1), mRNA.	plasma membrane [GO:5886] [pmid 10882119] [evidence TAS]; integral to membrane [GO:16021] [pmid 2161213] [evidence TAS]; endosome [GO:5768] [pmid 10823817] [evidence TAS] nitric oxide mediated signal transduction [GO:7263] [pmid 10861041] [evidence TAS]; cell motility [GO:6928] [pmid 10882119] [evidence TAS]; G-protein signaling, coupled to cAMP nucleotide second messenger [GO:7188] [pmid 1088946…
ILMN_1730464	0.03	-0.98	0.5	DNAL1	Homo sapiens dynein, axonemal, light chain 1 (DNAL1), mRNA.	transferase activity [GO:16740] [evidence IEA]; transferase activity [GO:16740] [evidence IEA]
ILMN_1723678	0.01	-0.99	0.5	PRPH	Homo sapiens peripherin (PRPH), mRNA.	intermediate filament [GO:5882] [pmid 1378416] [evidence TAS] structural molecule activity [GO:5198] [pmid 1378416] [evidence NAS]
ILMN_1803945	0.04	-0.99	0.5	HCP5	Homo sapiens HLA complex P5 (HCP5), mRNA.	defense response [GO:6952] [pmid 8462994] [evidence TAS]
ILMN_1675797	0.03	-0.99	0.5	EPDR1	Homo sapiens ependymin related protein 1 (zebrafish) (EPDR1), mRNA.	extracellular region [GO:5576] [evidence IEA] cell-matrix adhesion [GO:7160] [evidence IEA] calcium ion binding [GO:5509] [evidence IEA]
ILMN_1707339	0.04	-0.99	0.5	BTG3	Homo sapiens BTG family, member 3 (BTG3), mRNA.	cytoplasm [GO:5737] [pmid 9632145] [evidence IDA]; cytoplasm [GO:5737] [pmid 9632145] [evidence IDA] negative regulation of cell proliferation [GO:8285] [pmid 9632145] [evidence TAS]; negative regulation of cell proliferation [GO:8285] [pmid 9632145] [evidence TAS]
ILMN_2178226	0.02	-1	0.49	KRT86	Homo sapiens keratin 86 (KRT86), mRNA.	intermediate filament [GO:5882] [evidence NAS]; intermediate filament [GO:5882] [evidence NAS] cytoskeleton organization and biogenesis [GO:7010] [evidence NAS]; cytoskeleton organization and biogenesis [GO:7010] [evidence NAS] structural molecule activity [GO:5198] [evidence NAS]; structural molecule activity [GO:5198] [evidence NAS]
ILMN_1763834	0.02	-1.01	0.49	APLP1	Homo sapiens amyloid beta (A4) precursor-like protein 1 (APLP1), transcript variant 2, mRNA.	plasma membrane [GO:5886] [evidence NR ]; integral to membrane [GO:16021] [evidence IEA]; coated pit [GO:5905] [evidence IEA]; basement membrane [GO:5604] [pmid 9521588] [evidence TAS]; plasma membrane [GO:5886] [evidence NR ]; integral to membrane [GO:16021] [evidence IEA]; coated pit [GO:5905] [evidence IEA]; basement membrane [GO:5604] [pmid 9521588] [evidence TAS] endocytosis [GO:6897] [evide…
ILMN_1707236	0.01	-1.02	0.49	HCCS	Homo sapiens holocytochrome c synthase (cytochrome c heme-lyase) (HCCS), mRNA.	mitochondrion [GO:5739] [evidence IEA]; mitochondrial inner membrane [GO:5743] [pmid 8661044] [evidence TAS] electron transport [GO:6118] [pmid 8661044] [evidence TAS] holocytochrome-c synthase activity [GO:4408] [pmid 8661044] [evidence TAS]; metal ion binding [GO:46872] [evidence IEA]; lyase activity [GO:16829] [evidence IEA]; iron ion binding [GO:5506] [evidence IEA]
ILMN_1774806	0.04	-1.05	0.48	SLC9A7	Homo sapiens solute carrier family 9 (sodium/hydrogen exchanger), member 7 (SLC9A7), mRNA.	integral to membrane [GO:16021] [pmid 11279194] [evidence IDA]; Golgi trans face [GO:5802] [pmid 11279194] [evidence IDA]; Golgi apparatus [GO:5794] [pmid 11279194] [evidence IDA]; membrane [GO:16020] [evidence IEA] ion transport [GO:6811] [evidence IEA]; regulation of pH [GO:6885] [pmid 11279194] [evidence IDA]; potassium ion transport [GO:6813] [evidence IEA]; sodium ion transport [GO:6814] [ev…
ILMN_1721623	0.01	-1.05	0.48	MGC4825	Homo sapiens apolipoprotein O (APOO), mRNA.
ILMN_1747227	0.01	-1.05	0.48	ADORA1	Homo sapiens adenosine A1 receptor (ADORA1), mRNA.	integral to plasma membrane [GO:5887] [pmid 1530647] [evidence TAS] cell-cell signaling [GO:7267] [pmid 7818494] [evidence TAS]; signal transduction [GO:7165] [pmid 1530647] [evidence TAS]; G-protein coupled receptor protein signaling pathway [GO:7186] [evidence IEA]; phagocytosis [GO:6909] [pmid 8360491] [evidence TAS]; induction of apoptosis by extracellular signals [GO:8624] [pmid 7818494] [ev…
ILMN_1812297	0.02	-1.06	0.47	CYP26B1	Homo sapiens cytochrome P450, family 26, subfamily B, polypeptide 1 (CYP26B1), mRNA.	membrane [GO:16020] [evidence IEA]; endoplasmic reticulum [GO:5783] [evidence NAS]; microsome [GO:5792] [evidence NAS] electron transport [GO:6118] [evidence NAS] heme binding [GO:20037] [evidence IEA]; metal ion binding [GO:46872] [evidence IEA]; iron ion binding [GO:5506] [evidence IEA]; monooxygenase activity [GO:4497] [evidence NAS]
ILMN_1755352	0.02	-1.06	0.47	TUB	Homo sapiens tubby homolog (mouse) (TUB), transcript variant 2, mRNA.	nucleus [GO:5634] [pmid 11000483] [evidence TAS]; cytoplasm [GO:5737] [pmid 11000483] [evidence TAS]; nucleus [GO:5634] [pmid 11000483] [evidence TAS]; cytoplasm [GO:5737] [pmid 11000483] [evidence TAS]
ILMN_2306189	0.04	-1.07	0.47	MAGED1	Homo sapiens melanoma antigen family D, 1 (MAGED1), transcript variant 2, mRNA.
ILMN_1746492	0.00558058	-1.08	0.47	RABL4	Homo sapiens RAB, member of RAS oncogene family-like 4 (RABL4), mRNA.	small GTPase mediated signal transduction [GO:7264] [evidence IEA] GTP binding [GO:5525] [evidence IEA]; nucleotide binding [GO:166] [evidence IEA]
ILMN_1745499	0.02	-1.08	0.47	UXT	Homo sapiens ubiquitously-expressed transcript (UXT), transcript variant 1, mRNA.	centrosome [GO:5813] [pmid 16221885] [evidence IDA]; cytoskeleton [GO:5856] [pmid 12762840] [evidence IDA]; nucleus [GO:5634] [pmid 12762840] [evidence IDA]; prefoldin complex [GO:16272] [evidence IEA]; gamma-tubulin complex [GO:930] [pmid 16221885] [evidence IDA] microtubule cytoskeleton organization and biogenesis [GO:226] [pmid 16221885] [evidence IMP]; protein folding [GO:6457] [evidence IEA]…
ILMN_1808501	0.01	-1.08	0.47	SH3KBP1	Homo sapiens SH3-domain kinase binding protein 1 (SH3KBP1), transcript variant 2, mRNA.	nucleus [GO:5634] [evidence IEA]; membrane [GO:16020] [evidence IEA]; nucleus [GO:5634] [evidence IEA]; membrane [GO:16020] [evidence IEA] cell-cell signaling [GO:7267] [pmid 10679202] [evidence NAS]; cell-cell signaling [GO:7267] [pmid 10679202] [evidence NAS] kinase activity [GO:16301] [evidence IEA]; protein binding [GO:5515] [pmid 12029088] [evidence IPI]; kinase activity [GO:16301] [evidence…
ILMN_2326712	0.01	-1.09	0.46	BACE2	Homo sapiens beta-site APP-cleaving enzyme 2 (BACE2), transcript variant c, mRNA.	integral to membrane [GO:16021] [pmid 10749877] [evidence NAS]; membrane fraction [GO:5624] [pmid 10677483] [evidence TAS]; membrane [GO:16020] [evidence IEA] negative regulation of amyloid precursor protein biosynthesis [GO:42985] [pmid 12801932] [evidence IMP]; protein secretion [GO:9306] [pmid 10677483] [evidence TAS]; peptide hormone processing [GO:16486] [pmid 10749877] [evidence NAS]; prote…
ILMN_1694810	0.03	-1.09	0.46	PANX2	Homo sapiens pannexin 2 (PANX2), mRNA.	gap junction [GO:5921] [evidence IEA]; membrane [GO:16020] [evidence IEA]; integral to membrane [GO:16021] [evidence IEA]
ILMN_2342579	0.01	-1.1	0.46	IL7R	Homo sapiens interleukin 7 receptor (IL7R), mRNA.	integral to membrane [GO:16021] [evidence IEA]; membrane [GO:16020] [evidence IEA] immune response [GO:6955] [pmid 9843216] [evidence TAS]; regulation of DNA recombination [GO:18] [pmid 9495344] [evidence TAS]; antimicrobial humoral response (sensu Vertebrata) [GO:19735] [pmid 9495344] [evidence TAS]; cell surface receptor linked signal transduction [GO:7166] [pmid 9843216] [evidence TAS] interle…
ILMN_1742731	0.00994367	-1.1	0.46	SLC35A2	Homo sapiens solute carrier family 35 (UDP-galactose transporter), member A2 (SLC35A2), transcript variant 2, mRNA.	integral to membrane [GO:16021] [evidence IEA]; membrane [GO:16020] [evidence IEA]; Golgi membrane [GO:139] [evidence IEA]; integral to membrane [GO:16021] [evidence IEA]; membrane [GO:16020] [evidence IEA]; Golgi membrane [GO:139] [evidence IEA] galactose metabolism [GO:6012] [pmid 9010752] [evidence TAS]; nucleotide-sugar transport [GO:15780] [evidence IEA]; UDP-galactose transport [GO:15785] […
ILMN_1674859	0.02	-1.11	0.46	LOC651576	PREDICTED: Homo sapiens similar to tubulin, alpha 8 like, transcript variant 2 (LOC651576), mRNA.
ILMN_2053281	0.00363441	-1.12	0.45	C14orf149	Homo sapiens chromosome 14 open reading frame 149 (C14orf149), mRNA.
ILMN_1659462	0.01	-1.13	0.45	DUSP23	Homo sapiens dual specificity phosphatase 23 (DUSP23), mRNA.	nucleus [GO:5634] [evidence IEA] protein amino acid dephosphorylation [GO:6470] [evidence IEA] hydrolase activity [GO:16787] [evidence IEA]; protein tyrosine phosphatase activity [GO:4725] [evidence IEA]; protein tyrosine/serine/threonine phosphatase activity [GO:8138] [evidence IEA]
ILMN_1707088	0.03	-1.14	0.45	DENND2D	Homo sapiens DENN/MADD domain containing 2D (DENND2D), mRNA.
ILMN_2387214	0.00364725	-1.15	0.45	PALM	Homo sapiens paralemmin (PALM), transcript variant 1, mRNA.	plasma membrane [GO:5886] [pmid 9615234] [evidence NAS]; integral to plasma membrane [GO:5887] [pmid 9813098] [evidence TAS]; cytoplasmic membrane-bound vesicle [GO:16023] [pmid 9813098] [evidence TAS]; plasma membrane [GO:5886] [pmid 9615234] [evidence NAS]; integral to plasma membrane [GO:5887] [pmid 9813098] [evidence TAS]; cytoplasmic membrane-bound vesicle [GO:16023] [pmid 9813098] [evidence…
ILMN_1659156	0.04	-1.15	0.44	ANKRD16	Homo sapiens ankyrin repeat domain 16 (ANKRD16), transcript variant 2, mRNA.
ILMN_1658160	0.0066221	-1.16	0.44	TMEM29	Homo sapiens transmembrane protein 29 (TMEM29), mRNA.	membrane [GO:16020] [evidence IEA]; integral to membrane [GO:16021] [evidence IEA]
ILMN_1725471	0.04	-1.16	0.44	GK	Homo sapiens glycerol kinase (GK), transcript variant 2, mRNA.	mitochondrial outer membrane [GO:5741] [evidence NAS]; cytoplasm [GO:5737] [evidence NAS] carbohydrate metabolism [GO:5975] [evidence IEA]; glycerol-3-phosphate metabolism [GO:6072] [evidence IEA] transferase activity [GO:16740] [evidence IEA]; glycerol kinase activity [GO:4370] [pmid 8401584] [evidence NAS]; nucleotide binding [GO:166] [evidence IEA]; ATP binding [GO:5524] [evidence IEA]
ILMN_1749403	0.00883043	-1.17	0.44	TSPAN33	Homo sapiens tetraspanin 33 (TSPAN33), mRNA.	integral to membrane [GO:16021] [evidence IEA]
ILMN_2082893	0.03	-1.17	0.44	LOC440157	Homo sapiens hypothetical gene supported by AK096951; BC066547 (LOC440157), mRNA.
ILMN_1750373	0.03	-1.18	0.43	KAL1	Homo sapiens Kallmann syndrome 1 sequence (KAL1), mRNA.	extracellular space [GO:5615] [pmid 8842728] [evidence TAS]; extracellular matrix (sensu Metazoa) [GO:5578] [pmid 8832397] [evidence TAS] chemotaxis [GO:6935] [pmid 8842728] [evidence TAS]; axon guidance [GO:7411] [pmid 1922361] [evidence TAS]; cell adhesion [GO:7155] [pmid 1922361] [evidence TAS]; cell motility [GO:6928] [pmid 1922361] [evidence TAS] serine-type endopeptidase inhibitor activity …
ILMN_1810782	0.00453817	-1.19	0.43	SH3KBP1	Homo sapiens SH3-domain kinase binding protein 1 (SH3KBP1), transcript variant 1, mRNA.	nucleus [GO:5634] [evidence IEA]; membrane [GO:16020] [evidence IEA] cell-cell signaling [GO:7267] [pmid 10679202] [evidence NAS] kinase activity [GO:16301] [evidence IEA]; protein binding [GO:5515] [pmid 12029088] [evidence IPI]
ILMN_1808732	0.00595523	-1.2	0.43	SAA1	Homo sapiens serum amyloid A1 (SAA1), transcript variant 2, mRNA.	extracellular region [GO:5576] [pmid 14718574] [evidence NAS]; extracellular region [GO:5576] [pmid 14718574] [evidence NAS] regulation of protein secretion [GO:50708] [pmid 9605178] [evidence NAS]; acute-phase response [GO:6953] [pmid 9815279] [evidence NAS]; lymphocyte chemotaxis [GO:48247] [pmid 7636186] [evidence IDA]; negative regulation of inflammatory response [GO:50728] [pmid 9823935] [ev…
ILMN_1786041	0.01	-1.22	0.42	ASB9	Homo sapiens ankyrin repeat and SOCS box-containing 9 (ASB9), transcript variant 2, mRNA.	intracellular signaling cascade [GO:7242] [evidence IEA]; intracellular signaling cascade [GO:7242] [evidence IEA]
ILMN_1691341	0.00329009	-1.24	0.42	IL7R	PREDICTED: Homo sapiens interleukin 7 receptor (IL7R), mRNA.
ILMN_1651429	0.00292359	-1.25	0.41	SELM	Homo sapiens selenoprotein M (SELM), mRNA.	endoplasmic reticulum [GO:5783] [evidence IEA] selenium binding [GO:8430] [evidence IEA]
ILMN_1696590	0.00435538	-1.25	0.42	CHST4	Homo sapiens carbohydrate (N-acetylglucosamine 6-O) sulfotransferase 4 (CHST4), mRNA.	intrinsic to Golgi membrane [GO:31228] [pmid 12855678] [evidence NAS]; integral to membrane [GO:16021] [evidence IEA]; Golgi trans face [GO:5802] [pmid 12855678] [evidence IDA]; membrane [GO:16020] [evidence IEA] N-acetylglucosamine metabolism [GO:6044] [pmid 10330415] [evidence IDA]; sulfur metabolism [GO:6790] [pmid 10330415] [evidence IDA]; carbohydrate metabolism [GO:5975] [evidence IEA]; inf…
ILMN_1757370	0.02	-1.3	0.4	SMPD1	Homo sapiens sphingomyelin phosphodiesterase 1, acid lysosomal (acid sphingomyelinase) (SMPD1), transcript variant 2, mRNA.	lysosome [GO:5764] [evidence IEA] metabolism [GO:8152] [evidence IEA]; sphingomyelin catabolism [GO:6685] [evidence IEA]; signal transduction [GO:7165] [pmid 7670466] [evidence TAS] hydrolase activity [GO:16787] [evidence IEA]; hydrolase activity, acting on glycosyl bonds [GO:16798] [evidence IEA]; sphingomyelin phosphodiesterase activity [GO:4767] [pmid 1718266] [evidence TAS]
ILMN_2120022	0.02	-1.3	0.4	ARL5B	Homo sapiens ADP-ribosylation factor-like 5B (ARL5B), mRNA.	intracellular [GO:5622] [evidence IEA]; intracellular [GO:5622] [evidence IEA] rRNA processing [GO:6364] [evidence IEA]; small GTPase mediated signal transduction [GO:7264] [evidence IEA]; rRNA processing [GO:6364] [evidence IEA]; small GTPase mediated signal transduction [GO:7264] [evidence IEA] GTP binding [GO:5525] [evidence IEA]; nucleotide binding [GO:166] [evidence IEA]; GTP binding [GO:552…
ILMN_2393296	0.03	-1.34	0.39	GK	Homo sapiens glycerol kinase (GK), transcript variant 1, mRNA.	mitochondrial outer membrane [GO:5741] [evidence NAS]; cytoplasm [GO:5737] [evidence NAS] carbohydrate metabolism [GO:5975] [evidence IEA]; glycerol-3-phosphate metabolism [GO:6072] [evidence IEA] transferase activity [GO:16740] [evidence IEA]; glycerol kinase activity [GO:4370] [pmid 8401584] [evidence NAS]; nucleotide binding [GO:166] [evidence IEA]; ATP binding [GO:5524] [evidence IEA]
ILMN_1898723	0.03	-1.36	0.38		Homo sapiens cDNA clone IMAGE:3079901
ILMN_1752932	0.02	-1.39	0.38	EVA1	Homo sapiens epithelial V-like antigen 1 (EVA1), transcript variant 1, mRNA.	membrane [GO:16020] [evidence IEA]; integral to membrane [GO:16021] [evidence IEA]; cytoskeleton [GO:5856] [pmid 9585423] [evidence TAS] morphogenesis [GO:9653] [pmid 9585423] [evidence TAS]; homophilic cell adhesion [GO:7156] [pmid 9585423] [evidence TAS]; cell adhesion [GO:7155] [evidence IEA] protein binding [GO:5515] [evidence IEA]
ILMN_1787691	0.02	-1.59	0.33	CITED4	Homo sapiens Cbp/p300-interacting transactivator, with Glu/Asp-rich carboxy-terminal domain, 4 (CITED4), mRNA.	nucleus [GO:5634] [evidence IEA] regulation of transcription, DNA-dependent [GO:6355] [evidence IEA] transcription regulator activity [GO:30528] [evidence IEA]
ILMN_1796316	0.01	-1.59	0.33	MMP9	Homo sapiens matrix metallopeptidase 9 (gelatinase B, 92kDa gelatinase, 92kDa type IV collagenase) (MMP9), mRNA.	extracellular matrix (sensu Metazoa) [GO:5578] [evidence IEA]; extracellular space [GO:5615] [pmid 2251898] [evidence IDA] peptidoglycan metabolism [GO:270] [evidence IEA]; macrophage differentiation [GO:30225] [pmid 2251898] [evidence TAS]; collagen catabolism [GO:30574] [evidence IEA] zinc ion binding [GO:8270] [pmid 2251898] [evidence TAS]; gelatinase B activity [GO:4229] [pmid 16192646] [evid…
ILMN_1662470	0.02	-1.61	0.32	C10orf35	Homo sapiens chromosome 10 open reading frame 35 (C10orf35), mRNA.	integral to membrane [GO:16021] [evidence IEA]; membrane [GO:16020] [evidence IEA]
ILMN_1713058	0.01	-1.64	0.31	PSTPIP2	Homo sapiens proline-serine-threonine phosphatase interacting protein 2 (PSTPIP2), mRNA.
ILMN_1695606	0.001116	-1.64	0.31	EFNB3	Homo sapiens ephrin-B3 (EFNB3), mRNA.	integral to plasma membrane [GO:5887] [pmid 9126477] [evidence TAS]; membrane [GO:16020] [evidence IEA] cell differentiation [GO:30154] [evidence IEA]; cell-cell signaling [GO:7267] [pmid 9126477] [evidence TAS] transmembrane-ephrin receptor activity [GO:5005] [pmid 9126477] [evidence TAS]
ILMN_1714592	0.04	-1.65	0.31	CDA	Homo sapiens cytidine deaminase (CDA), mRNA.	nucleobase, nucleoside, nucleotide and nucleic acid metabolism [GO:6139] [pmid 7923172] [evidence TAS]; cytidine metabolism [GO:46087] [evidence IEA] metal ion binding [GO:46872] [evidence IEA]; zinc ion binding [GO:8270] [evidence IEA]; cytidine deaminase activity [GO:4126] [pmid 7923172] [evidence TAS]; hydrolase activity [GO:16787] [evidence IEA]
ILMN_2258982	0.03	-1.66	0.31	XAGE1	Homo sapiens X antigen family, member 1 (XAGE1), transcript variant 2, mRNA.
ILMN_1790689	0.04	-1.67	0.31	CRISPLD2	Homo sapiens cysteine-rich secretory protein LCCL domain containing 2 (CRISPLD2), mRNA.	transport vesicle [GO:30133] [pmid 11256614] [evidence IDA]; extracellular region [GO:5576] [evidence IEA]
ILMN_1812031	0.00145022	-1.7	0.3	PALM	Homo sapiens paralemmin (PALM), mRNA.	cytoplasmic membrane-bound vesicle [GO:16023] [pmid 9813098] [evidence TAS]; integral to plasma membrane [GO:5887] [pmid 9813098] [evidence TAS]; plasma membrane [GO:5886] [pmid 9615234] [evidence NAS] regulation of cell shape [GO:8360] [evidence IEA]; cell motility [GO:6928] [pmid 9813098] [evidence TAS]
ILMN_2047599	0.00124335	-1.7	0.3	TMEM50B	Homo sapiens transmembrane protein 50B (TMEM50B), mRNA.	endoplasmic reticulum [GO:5783] [pmid 11256614] [evidence IDA]; integral to membrane [GO:16021] [evidence NAS]; membrane [GO:16020] [evidence IEA]
ILMN_1714710	0.02	-1.71	0.3	JM11	Homo sapiens coiled-coil domain containing 120 (CCDC120), mRNA.
ILMN_1695386	0.00537083	-1.71	0.3	RAD51C	Homo sapiens RAD51 homolog C (S. cerevisiae) (RAD51C), transcript variant 2, mRNA.	nucleus [GO:5634] [pmid 9469824] [evidence TAS]; nucleus [GO:5634] [pmid 9469824] [evidence TAS] DNA recombination [GO:6310] [pmid 9469824] [evidence TAS]; DNA repair [GO:6281] [pmid 9469824] [evidence TAS]; DNA recombination [GO:6310] [pmid 9469824] [evidence TAS]; DNA repair [GO:6281] [pmid 9469824] [evidence TAS] DNA-dependent ATPase activity [GO:8094] [evidence IEA]; nucleoside-triphosphatase…
ILMN_1752592	0.02	-1.76	0.29	HLA-DRB4	Homo sapiens major histocompatibility complex, class II, DR beta 4 (HLA-DRB4), mRNA.	integral to membrane [GO:16021] [evidence IEA]; integral to plasma membrane [GO:5887] [evidence NR ]; membrane [GO:16020] [evidence IEA]; integral to membrane [GO:16021] [evidence IEA]; integral to plasma membrane [GO:5887] [evidence NR ]; membrane [GO:16020] [evidence IEA] immune response [GO:6955] [evidence IEA]; pathogenesis [GO:9405] [pmid 10425186] [evidence TAS]; signal transduction [GO:716…
ILMN_1775224	0.01	-1.81	0.28	NOS3	Homo sapiens nitric oxide synthase 3 (endothelial cell) (NOS3), mRNA.	cytoplasm [GO:5737] [pmid 9794441] [evidence TAS] nitric oxide biosynthesis [GO:6809] [evidence IEA]; cell motility [GO:6928] [pmid 8999856] [evidence TAS]; amino acid metabolism [GO:6520] [evidence NR ]; electron transport [GO:6118] [evidence IEA] heme binding [GO:20037] [evidence IEA]; NADP binding [GO:50661] [evidence IEA]; nitric-oxide synthase activity [GO:4517] [pmid 10376603] [evidence TAS…
ILMN_2258977	0.02	-1.82	0.28	XAGE1	Homo sapiens X antigen family, member 1 (XAGE1), transcript variant 2, mRNA.
ILMN_1668194	0.00305593	-1.82	0.28	LMTK3	PREDICTED: Homo sapiens lemur tyrosine kinase 3 (LMTK3), mRNA.
ILMN_1772359	0.0049199	-1.87	0.27	LAPTM5	Homo sapiens lysosomal associated multispanning membrane protein 5 (LAPTM5), mRNA.	lysosome [GO:5764] [pmid 8661146] [evidence TAS]; integral to plasma membrane [GO:5887] [pmid 8661146] [evidence TAS]; membrane [GO:16020] [evidence IEA] transport [GO:6810] [evidence IEA]
ILMN_1689655	0.02	-1.88	0.27	HLA-DRA	Homo sapiens major histocompatibility complex, class II, DR alpha (HLA-DRA), mRNA.	plasma membrane [GO:5886] [pmid 8890155] [evidence IDA]; lysosome [GO:5764] [pmid 8890155] [evidence IDA]; integral to plasma membrane [GO:5887] [pmid 6812963] [evidence NAS]; membrane [GO:16020] [evidence IEA]; plasma membrane [GO:5886] [pmid 8890155] [evidence IDA]; lysosome [GO:5764] [pmid 8890155] [evidence IDA]; integral to plasma membrane [GO:5887] [pmid 6812963] [evidence NAS]; membrane [G…
ILMN_2238928	0.0030009	-1.89	0.26	RAD51C	Homo sapiens RAD51 homolog C (S. cerevisiae) (RAD51C), transcript variant 1, mRNA.	nucleus [GO:5634] [pmid 9469824] [evidence TAS]; nucleus [GO:5634] [pmid 9469824] [evidence TAS] DNA recombination [GO:6310] [pmid 9469824] [evidence TAS]; DNA repair [GO:6281] [pmid 9469824] [evidence TAS]; DNA recombination [GO:6310] [pmid 9469824] [evidence TAS]; DNA repair [GO:6281] [pmid 9469824] [evidence TAS] DNA-dependent ATPase activity [GO:8094] [evidence IEA]; nucleoside-triphosphatase…
ILMN_1654072	0.03	-1.92	0.26	CX3CL1	Homo sapiens chemokine (C-X3-C motif) ligand 1 (CX3CL1), mRNA.	integral to membrane [GO:16021] [pmid 12714508] [evidence IDA]; extracellular region [GO:5576] [pmid 12714508] [evidence IDA]; membrane [GO:16020] [evidence IEA]; extracellular space [GO:5615] [evidence IEA]; cell surface [GO:9986] [pmid 12714508] [evidence IDA] immune response [GO:6955] [pmid 12714508] [evidence TAS]; cell adhesion [GO:7155] [evidence IEA]; cytokine and chemokine mediated signal…
ILMN_2157441	0.01	-1.92	0.26	HLA-DRA	Homo sapiens major histocompatibility complex, class II, DR alpha (HLA-DRA), mRNA.	plasma membrane [GO:5886] [pmid 8890155] [evidence IDA]; lysosome [GO:5764] [pmid 8890155] [evidence IDA]; integral to plasma membrane [GO:5887] [pmid 6812963] [evidence NAS]; membrane [GO:16020] [evidence IEA]; plasma membrane [GO:5886] [pmid 8890155] [evidence IDA]; lysosome [GO:5764] [pmid 8890155] [evidence IDA]; integral to plasma membrane [GO:5887] [pmid 6812963] [evidence NAS]; membrane [G…
ILMN_1815895	0.04	-1.94	0.25	LOC649143	PREDICTED: Homo sapiens similar to HLA class II histocompatibility antigen, DRB1-9 beta chain precursor (MHC class I antigen DRB1*9) (DR-9) (DR9), transcript variant 2 (LOC649143), mRNA.
ILMN_1728785	0.01	-2.03	0.24	GPR116	Homo sapiens G protein-coupled receptor 116 (GPR116), mRNA.	integral to membrane [GO:16021] [pmid 15203201] [evidence TAS]; membrane [GO:16020] [evidence IEA] signal transduction [GO:7165] [evidence IEA]; neuropeptide signaling pathway [GO:7218] [evidence IEA] G-protein coupled receptor activity [GO:4930] [pmid 15203201] [evidence TAS]; receptor activity [GO:4872] [evidence IEA]
ILMN_1657435	0.00116564	-2.09	0.23	MT1M	Homo sapiens metallothionein 1M (MT1M), mRNA.	cadmium ion binding [GO:46870] [evidence IEA]; zinc ion binding [GO:8270] [evidence IEA]; copper ion binding [GO:5507] [evidence IEA]; metal ion binding [GO:46872] [evidence IEA]
ILMN_2301722	0.00956865	-2.11	0.23	PDE8B	Homo sapiens phosphodiesterase 8B (PDE8B), transcript variant 3, mRNA.	regulation of transcription, DNA-dependent [GO:6355] [evidence IEA]; two-component signal transduction system (phosphorelay) [GO:160] [evidence IEA]; cyclic nucleotide metabolism [GO:9187] [pmid 9784418] [evidence NAS]; regulation of transcription, DNA-dependent [GO:6355] [evidence IEA]; two-component signal transduction system (phosphorelay) [GO:160] [evidence IEA]; cyclic nucleotide metabolism …
ILMN_1760635	0.000536592	-2.12	0.22	RAD51C	Homo sapiens RAD51 homolog C (S. cerevisiae) (RAD51C), transcript variant 1, mRNA.	nucleus [GO:5634] [pmid 9469824] [evidence TAS]; nucleus [GO:5634] [pmid 9469824] [evidence TAS] DNA recombination [GO:6310] [pmid 9469824] [evidence TAS]; DNA repair [GO:6281] [pmid 9469824] [evidence TAS]; DNA recombination [GO:6310] [pmid 9469824] [evidence TAS]; DNA repair [GO:6281] [pmid 9469824] [evidence TAS] DNA-dependent ATPase activity [GO:8094] [evidence IEA]; nucleoside-triphosphatase…
ILMN_2108735	0.00526071	-2.15	0.22	EEF1A2	Homo sapiens eukaryotic translation elongation factor 1 alpha 2 (EEF1A2), mRNA.	nucleus [GO:5634] [evidence IEA]; cytoplasm [GO:5737] [evidence IEA] protein biosynthesis [GO:6412] [evidence IEA]; translational elongation [GO:6414] [evidence IEA] GTP binding [GO:5525] [evidence IEA]; nucleotide binding [GO:166] [evidence IEA]; translation elongation factor activity [GO:3746] [evidence IEA]
ILMN_1763000	0.00513181	-2.56	0.16	CENTA2	Homo sapiens centaurin, alpha 2 (CENTA2), mRNA.	cytoplasm [GO:5737] [pmid 14690521] [evidence IDA]; plasma membrane [GO:5886] [pmid 14690521] [evidence IDA] heart development [GO:7507] [pmid 16138909] [evidence IEP]; regulation of GTPase activity [GO:43087] [evidence IEA] metal ion binding [GO:46872] [evidence IEA]; protein binding, bridging [GO:30674] [pmid 14690521] [evidence NAS]; inositol 1,3,4,5 tetrakisphosphate binding [GO:43533] [pmid …
ILMN_1737972	0.03	-2.75	0.14	TSPYL5	Homo sapiens TSPY-like 5 (TSPYL5), mRNA.	nucleus [GO:5634] [evidence IEA] nucleosome assembly [GO:6334] [evidence IEA]
ILMN_1796734	0.02	-2.99	0.12	SPARC	Homo sapiens secreted protein, acidic, cysteine-rich (osteonectin) (SPARC), mRNA.	extracellular region [GO:5576] [pmid 14718574] [evidence NAS]; basement membrane [GO:5604] [evidence IEA] transmembrane receptor protein tyrosine kinase signaling pathway [GO:7169] [pmid 15609325] [evidence NAS]; ossification [GO:1503] [pmid 7034958] [evidence TAS] copper ion binding [GO:5507] [evidence IEA]; calcium ion binding [GO:5509] [pmid 7034958] [evidence TAS]; collagen binding [GO:5518] …
ILMN_1772218	0.01	-3.06	0.11	HLA-DPA1	Homo sapiens major histocompatibility complex, class II, DP alpha 1 (HLA-DPA1), mRNA.	integral to plasma membrane [GO:5887] [pmid 2461352] [evidence NAS]; membrane [GO:16020] [evidence IEA] immune response [GO:6955] [pmid 2461352] [evidence NAS] MHC class II receptor activity [GO:45012] [pmid 2461352] [evidence NAS]
ILMN_1803559	0.01	-3.18	0.1	LOC440157	Homo sapiens hypothetical gene supported by AK096951; BC066547 (LOC440157), mRNA.
ILMN_1701017	0.04	-3.43	0.09	SAA1	Homo sapiens serum amyloid A1 (SAA1), transcript variant 1, mRNA.	extracellular region [GO:5576] [pmid 14718574] [evidence NAS] platelet activation [GO:30168] [pmid 1697614] [evidence NAS]; neutrophil chemotaxis [GO:30593] [pmid 12557751] [evidence NAS]; regulation of protein secretion [GO:50708] [pmid 9605178] [evidence NAS]; acute-phase response [GO:6953] [pmid 9815279] [evidence NAS]; lymphocyte chemotaxis [GO:48247] [pmid 7636186] [evidence IDA]; negative r…
ILMN_2319424	0.01	-3.56	0.08	GYG2	Homo sapiens glycogenin 2 (GYG2), transcript variant 2, mRNA.	soluble fraction [GO:5625] [pmid 9346895] [evidence TAS]; soluble fraction [GO:5625] [pmid 9346895] [evidence TAS] carbohydrate biosynthesis [GO:16051] [evidence IEA]; glycogen biosynthesis [GO:5978] [pmid 9346895] [evidence TAS]; carbohydrate biosynthesis [GO:16051] [evidence IEA]; glycogen biosynthesis [GO:5978] [pmid 9346895] [evidence TAS] glycogenin glucosyltransferase activity [GO:8466] [pm…
ILMN_2211030	0.04	-4.08	0.05	SPANXB1	Homo sapiens SPANX family, member B1 (SPANXB1), mRNA.
ILMN_1653415	0.03	-4.33	0.04	SPANXA1	Homo sapiens sperm protein associated with the nucleus, X-linked, family member A1 (SPANXA1), mRNA.	nucleus [GO:5634] [pmid 10906052] [evidence TAS]; cytoplasm [GO:5737] [pmid 10906052] [evidence TAS]; nucleus [GO:5634] [pmid 10906052] [evidence TAS]; cytoplasm [GO:5737] [pmid 10906052] [evidence TAS]; nucleus [GO:5634] [pmid 10906052] [evidence TAS]; cytoplasm [GO:5737] [pmid 10906052] [evidence TAS] spermatogenesis [GO:7283] [pmid 10906052] [evidence TAS]; spermatogenesis [GO:7283] [pmid 1090…
ILMN_1680689	0.03	-4.47	0.04	LOC647769	PREDICTED: Homo sapiens hypothetical protein LOC647769 (LOC647769), mRNA.
ILMN_1696731	0.03	-4.58	0.04	LOC653571	PREDICTED: Homo sapiens similar to sperm protein associated with the nucleus, X chromosome, family member B1 (LOC653571), mRNA.

## Sheet: supp table 3
Supplementary Table S3: The "KLK5 signature". The total number of genes displaying altered expression upon KLK5 re-expression amounts to 491 (258 upregulated; 233 downregulated). Genes that were identified simply by RT-PCR are depicted in red.
Upregulated				Downregulated
AASS	ELF1	LOC284293	RNASEH2A	ACOT9	DUSP23	LOC727866	SLC35A2
ABCC4	ENAH	LOC347292	RNF112	ADAP2	DYRK1A	MAGED1	SMPD1
ANKHD1	EPS8L1	LOC388532	RPL21	ADC	EEF1A2	MASTL	SMS
ANKRD10	ESD	LOC388621	RPL32	ADORA1	EEPD1	MCM10	SNAIL1
ANKRD28	EXOSC8	LOC388681	SBF2	ALDH4A1	EFNA4	MERTK	SNORD16
AP3D1	FAM13A	LOC407835	SCARNA9	ANKRD16	EFNB3	MESP1	SNORD68
APOLD1	FAM62B	LOC440145	SCD	APOO	ELK1	MMP-9	SNORD100
ARHGEF18	FBXO4	LOC642017	SF3A2	AP3S2	EPDR1	MMP-3	SON
ARL3	FER1L3	LOC642236	SFRS14	APLP1	EPGN	MPZL1	SPANXA2
ARRDC2	FLJ12949	LOC643870	SIX4	APP	EXT2	MPZL2	SPANXB1
ASPM	FLJ20444	LOC647673	SLAIN1	AQP11	FAM50B	MSRB2	SPANXB2
ATM	FLJ40722	LOC651621	SLC25A23	ARAF	FAM109A	MT1M	SPARC
ATG4D	FILIP1L	LOC653158	SLC29A2	ARID3A	FAM156A	N6AMT1	ST3GAL5
ATP5D	FMNL3	LOC731640	SLC35E1	ARL5B	FANCB	N6AMT2	STAM
ATXN2L	FNDC3A	LOC732172	SLC38A6	ASB9	FGFR3	NAAA	SUMO3
B3GNTL1	GAS6	LPIN1	SMARCA4	ASB13	FICD	NAT1	SUV39H1
BCKDHB	GCDH	LRRC40	SMC6	ATP5C1	FLJ10357	NBL1	SYAP1
BMP4	GLS	MACROD1	SORL1	ATPIF1	FLJ39632	NDUFB11	SYNJ1
C4BPB	GMDS	MAP2K2	SREBF1	B3GNT2	FLJ46906	NKIRAS1	TCTEX1D2
C1ORF63	GOLSYN	MBNL2	SSBP4	B3GNT6	FPR1	NMT2	TESK1
C1ORF123	GPBP1L1	MED16	ST7	B4GALT7	FTSJ1	NOMO3	THAP10
C2ORF48	GPR177	METTL9	STARD13	BACE2	G3BP2	NOS3	THNSL1
C5ORF51	GRK4	MGC16169	STX10	BRI3BP	GALNT12	NSF	TIMM17B
C5ORF53	GTPBP6	MGC70857	SUPT3H	BTG3	GK	OPRL1	TIMP1
C6ORF205	GTF3A	MRE11A	TCF3	C1QTNF9B	GPKOW	PALM	TMEM93
C9ORF100	HDGF2	MRI1	TDP1	C1ORF106	GPR116	PANX2	TMEM166
C11ORF80	HEATR1	MRPS25	TFIP11	C7ORF11	GYG2	PDE8B	TMEM50B
C14ORF106	HIST1H2BC	MRPS31	TGDS	C10ORF35	HCCS	PDHA1	TNFRSF21
C14ORF139	HMGB1	MTIF3	THBS2	C16ORF5	HCP5	PID1	TOM1L2
C17ORF49	HMGCR	MTRF1	TMCO3	C16ORF45	HIGD1A	PIP5K2A	TSPAN33
C18ORF54	HS.107418	NARG1L	TMEM14A	C21ORF59	HIP2	PLAUR	TSPYL5
C19ORF28	HS.143408	NAV1	TMEM135	C6ORF66	HLA-DRA	PLCG1	TUB
C19ORF44	HS.154948	NDUFA13	TMEM154	C9ORF119	HLA-DPA1	PLP2	UNC119
C19ORF70	HS.379253	NDUFS7	TMTC4	C12ORF5	HLA-DRB4	PMP22	UXT
C22ORF33	HS.434957	NFIC	TNFAIP8L1	C14ORF149	HOXB7	POLA1	VIM
CAPRIN2	HS.440088	NHLRC3	TNRC6B	C21ORF45	HS.121525	PPP1R3C	XAGE1
CASP4	HS.478682	NINJ2	TPR	C21ORF51	HS.402146	PQBP1	YME1L1
CAV1	HS.485155	NNT	TPT1	C21ORF119	HS.443490	PRDX4	ZFPM1
CBR4	HS.538100	NR3C1	TRAF1	CCDC120	HS.567759	PRPH	ZMYM5
CC2D1B	HS.538259	NRD1	TRIM13	CCDC134	HS.91389	PRPS2	ZNF319
CCDC101	HS.538962	NUMA1	TTC17	CD99L2	HSF2BP	PSMG1	ZNF594
CCNA1	HS.551128	PAOX	TUBGCP3	CDA	HSPC171	PSTPIP2
CCNH	HS.559604	PCID2	TYK2	CDR2L	HSPD1	RAB9A
CD59	HS.573047	PCIF1	UBAC2	CENPV	IL7R	RABL4
CIRBP	HS.574278	PEX7	UBXN6	CHAF1B	JARID1C	RAD51C
CKAP2	HS.576106	PIAS4	UGCGL2	CHST4	KAL1	RASSF2
COG3	HSD17B7P2	PICALM	UNC93B1	CITED4	KIAA0895	RDH10
COL13A1	HSD3B7	PCSK9	USP1	CLCN4	KLF10	ROPN1L
COPE	IDS	PCYT2	VAMP4	CLDN23	KLHDC8B	RPS6KA3
CSNK1G2	IFP38	PDCD4	VEZF1	COL6A2	KRT86	RPUSD1
CYP4V2	IKZF5	PGCP	VPS36	CRISPLD2	LAPTM5	RRAGB
DBT	ILF3	PGLS	WBP4	CSF2RA	LIAS	RRP1B
DEPDC1B	INSIG1	PHF11	WDR90	CSTB	LMTK3	RUVBL1
DGKD	ITM2B	PIBF1	XAB2	CTSL2	LOC440157	SAA1
DHCR7	KCTD12	POLR1D	YIPF1	CX3CL1	LOC642361	SALL2
DHRS12	KIAA0892	PPAP2B	ZCCHC11	CXORF38	LOC642897	SC65
DIAPH3	KIAA1666	PPAP2C	ZFC3H1	CYP1A1	LOC643790	SDF2L1
DIS3	KIF1B	PPP1CB	ZFHX4	CYP26B1	LOC644774	SELM
DLGAP4	KLHL28	PRSS12	ZHX2	DACT3	LOC645236	SH3KBP1
DNMT3B	LDLR	PRSS23	ZNF69	DENND2D	LOC649143	SH3RF2
DOC1	LDLRAP1	RAB22A	ZNF627	DKK3	LOC651380	SLC7A6
DOCK1	LIPG	RBMS3	ZNF692	DLG4	LOC651576	SLC9A7
DOCK7	LOC127295	RFXANK	ZSWIM4	DONSON	LOC652388	SLC11A2
DYNC1H1	LOC149448	RFXAP		DNAL1	LOC652683	SLC25A3
EBPL	LOC158160	RIPK5

## Sheet: supp table 4
Supplementary Table S4: GO classification of differentially expressed genes.
GO Term/Gene Name	GO Annotation/Gene Description	GO Category/GeneID	HT p-value/Gene p-value	Enrichment	Fold Change (log2) KLK5-expressing clones vs Control	Fold Change (natural) KLK5-expressing clones vs Control
GO:6281	DNA repair	P	6.09168e-11	20/307
RAD51C	Homo sapiens RAD51 homolog C (S. cerevisiae) (RAD51C), transcript variant 2, mRNA.	ILMN_1695386	0.00537083		-1.71	0.3
XAB2	Homo sapiens XPA binding protein 2 (XAB2), mRNA.	ILMN_1771057	0.00950627		0.68	1.6
USP1	Homo sapiens ubiquitin specific peptidase 1 (USP1), transcript variant 1, mRNA.	ILMN_1696975	0.03		0.57	1.48
TDP1	Homo sapiens tyrosyl-DNA phosphodiesterase 1 (TDP1), transcript variant 1, mRNA.	ILMN_1726520	0.00505133		0.74	1.67
HMGB1	Homo sapiens high-mobility group box 1 (HMGB1), mRNA.	ILMN_2231242	0.03		0.83	1.77
FANCB	Homo sapiens Fanconi anemia, complementation group B (FANCB), transcript variant 1, mRNA.	ILMN_1698252	0.04		-0.56	0.67
USP1	Homo sapiens ubiquitin specific peptidase 1 (USP1), transcript variant 1, mRNA.	ILMN_1737254	0.01		0.52	1.43
CHAF1B	Homo sapiens chromatin assembly factor 1, subunit B (p60) (CHAF1B), mRNA.	ILMN_1674231	0.03		-0.56	0.67
RAD51C	Homo sapiens RAD51 homolog C (S. cerevisiae) (RAD51C), transcript variant 1, mRNA.	ILMN_2238928	0.0030009		-1.89	0.26
CCNH	Homo sapiens cyclin H (CCNH), mRNA.	ILMN_1742250	0.00806565		0.54	1.45
ATM	Homo sapiens ataxia telangiectasia mutated (ATM), transcript variant 1, mRNA.	ILMN_2370825	0.04		0.81	1.75
RAD51C	Homo sapiens RAD51 homolog C (S. cerevisiae) (RAD51C), transcript variant 1, mRNA.	ILMN_1760635	0.000536592		-2.12	0.22
GO:42985	negative regulation of amyloid precursor protein biosynthetic process	P	9.47096e-11	2/2
BACE2	Homo sapiens beta-site APP-cleaving enzyme 2 (BACE2), transcript variant c, mRNA.	ILMN_2326712	0.01		-1.09	0.46
BACE2	Homo sapiens beta-site APP-cleaving enzyme 2 (BACE2), transcript variant a, mRNA.	ILMN_1669323	0.04		-0.91	0.53
GO:16491	oxidoreductase activity	F	9.95156e-11	33/842
RDH10	Homo sapiens retinol dehydrogenase 10 (all-trans) (RDH10), mRNA.	ILMN_1714335	0.03		-0.57	0.67
NDUFS7	Homo sapiens NADH dehydrogenase (ubiquinone) Fe-S protein 7, 20kDa (NADH-coenzyme Q reductase) (NDUFS7), mRNA.	ILMN_1669966	0.00584406		0.52	1.43
CBR4	Homo sapiens carbonyl reductase 4 (CBR4), mRNA.	ILMN_1813400	0.00217647		0.53	1.44
MSRB2	Homo sapiens methionine sulfoxide reductase B2 (MSRB2), mRNA.	ILMN_1657977	0.02		-0.77	0.58
NDUFA13	Homo sapiens NADH dehydrogenase (ubiquinone) 1 alpha subcomplex, 13 (NDUFA13), mRNA.	ILMN_1767139	0.03		0.63	1.55
AASS	Homo sapiens aminoadipate-semialdehyde synthase (AASS), mRNA.	ILMN_1678323	0.03		0.6	1.51
BCKDHB	Homo sapiens branched chain keto acid dehydrogenase E1, beta polypeptide (maple syrup urine disease) (BCKDHB), nuclear gene encoding mitochondrial protein, transcript variant 1, mRNA.	ILMN_1764166	0.02		0.51	1.42
LOC158160	Homo sapiens hypothetical protein LOC158160 (LOC158160), transcript variant 2, mRNA.	ILMN_1760506	0.04		0.86	1.82
ALDH4A1	Homo sapiens aldehyde dehydrogenase 4 family, member A1 (ALDH4A1), nuclear gene encoding mitochondrial protein, transcript variant P5CDhL, mRNA.	ILMN_1696099	0.00760178		-0.51	0.7
NNT	Homo sapiens nicotinamide nucleotide transhydrogenase (NNT), nuclear gene encoding mitochondrial protein, transcript variant 1, mRNA.	ILMN_2336647	0.02		0.53	1.44
NDUFB11	Homo sapiens NADH dehydrogenase (ubiquinone) 1 beta subcomplex, 11, 17.3kDa (NDUFB11), mRNA.	ILMN_1749709	0.02		-0.61	0.65
FLJ13639	Homo sapiens dehydrogenase/reductase (SDR family) member 12 (DHRS12), transcript variant 1, mRNA.	ILMN_1669177	0.02		1.73	3.31
PDHA1	Homo sapiens pyruvate dehydrogenase (lipoamide) alpha 1 (PDHA1), mRNA.	ILMN_1772369	0.00721708		-0.88	0.54
C21ORF59	Homo sapiens chromosome 21 open reading frame 59 (C21orf59), transcript variant 1, mRNA.	ILMN_1764329	0.000684585		-0.95	0.51
SCD	Homo sapiens stearoyl-CoA desaturase (delta-9-desaturase) (SCD), mRNA.	ILMN_1689329	0.03		2.32	4.99
C21ORF59	Homo sapiens chromosome 21 open reading frame 59 (C21orf59), transcript variant 1, mRNA.	ILMN_1776147	0.01		-0.85	0.55
PAOX	Homo sapiens polyamine oxidase (exo-N4-amino) (PAOX), transcript variant 1, mRNA.	ILMN_1765116	0.02		0.57	1.48
PRDX4	Homo sapiens peroxiredoxin 4 (PRDX4), mRNA.	ILMN_2222234	0.04		-0.82	0.56
LOC158160	Homo sapiens hypothetical protein LOC158160 (LOC158160), transcript variant 1, mRNA.	ILMN_1728048	0.00302696		0.78	1.71
HSD3B7	Homo sapiens hydroxy-delta-5-steroid dehydrogenase, 3 beta- and steroid delta-isomerase 7 (HSD3B7), mRNA.	ILMN_1653042	0.03		0.83	1.77
DHCR7	Homo sapiens 7-dehydrocholesterol reductase (DHCR7), mRNA.	ILMN_2165867	0.03		1.25	2.37
HMGCR	Homo sapiens 3-hydroxy-3-methylglutaryl-Coenzyme A reductase (HMGCR), mRNA.	ILMN_1657395	0.03		1.04	2.05
DHCR7	Homo sapiens 7-dehydrocholesterol reductase (DHCR7), mRNA.	ILMN_1815626	0.04		1.2	2.3
GO:45012	MHC class II receptor activity	F	1.43292e-10	7/24
HLA-DRA	Homo sapiens major histocompatibility complex, class II, DR alpha (HLA-DRA), mRNA.	ILMN_1689655	0.02		-1.88	0.27
HLA-DPA1	Homo sapiens major histocompatibility complex, class II, DP alpha 1 (HLA-DPA1), mRNA.	ILMN_1772218	0.01		-3.06	0.11
HLA-DRB4	Homo sapiens major histocompatibility complex, class II, DR beta 4 (HLA-DRB4), mRNA.	ILMN_1752592	0.02		-1.76	0.29
HLA-DRA	Homo sapiens major histocompatibility complex, class II, DR alpha (HLA-DRA), mRNA.	ILMN_2157441	0.01		-1.92	0.26
GO:8970	phospholipase A1 activity	F	1.73345e-10	4/5
LIPG	Homo sapiens lipase, endothelial (LIPG), mRNA.	ILMN_1689037	0.02		0.87	1.82
LIPG	Homo sapiens lipase, endothelial (LIPG), mRNA.	ILMN_2189027	0.01		1.83	3.55
GO:5739	mitochondrion	C	5.78912e-09	38/1237
NDUFS7	Homo sapiens NADH dehydrogenase (ubiquinone) Fe-S protein 7, 20kDa (NADH-coenzyme Q reductase) (NDUFS7), mRNA.	ILMN_1669966	0.00584406		0.52	1.43
GLS	Homo sapiens glutaminase (GLS), mRNA.	ILMN_2188722	0.01		0.69	1.61
C1QDC1	Homo sapiens caprin family member 2 (CAPRIN2), transcript variant 2, mRNA.	ILMN_1681118	0.01		0.6	1.52
MSRB2	Homo sapiens methionine sulfoxide reductase B2 (MSRB2), mRNA.	ILMN_1657977	0.02		-0.77	0.58
ACOT9	Homo sapiens acyl-CoA thioesterase 9 (ACOT9), transcript variant 1, mRNA.	ILMN_2367070	0.00302472		-0.77	0.58
NDUFA13	Homo sapiens NADH dehydrogenase (ubiquinone) 1 alpha subcomplex, 13 (NDUFA13), mRNA.	ILMN_1767139	0.03		0.63	1.55
GCDH	Homo sapiens glutaryl-Coenzyme A dehydrogenase (GCDH), nuclear gene encoding mitochondrial protein, transcript variant 1, mRNA.	ILMN_2296843	0.04		0.89	1.85
YME1L1	Homo sapiens YME1-like 1 (S. cerevisiae) (YME1L1), nuclear gene encoding mitochondrial protein, transcript variant 2, mRNA.	ILMN_2339825	0.03		-0.72	0.6
AASS	Homo sapiens aminoadipate-semialdehyde synthase (AASS), mRNA.	ILMN_1678323	0.03		0.6	1.51
BCKDHB	Homo sapiens branched chain keto acid dehydrogenase E1, beta polypeptide (maple syrup urine disease) (BCKDHB), nuclear gene encoding mitochondrial protein, transcript variant 1, mRNA.	ILMN_1764166	0.02		0.51	1.42
MRPS31	Homo sapiens mitochondrial ribosomal protein S31 (MRPS31), nuclear gene encoding mitochondrial protein, mRNA.	ILMN_1654552	0.0058279		0.87	1.82
TIMM17B	Homo sapiens translocase of inner mitochondrial membrane 17 homolog B (yeast) (TIMM17B), mRNA.	ILMN_1813260	0.03		-0.72	0.6
YME1L1	Homo sapiens YME1-like 1 (S. cerevisiae) (YME1L1), nuclear gene encoding mitochondrial protein, transcript variant 2, mRNA.	ILMN_1734316	0.03		-0.62	0.65
ALDH4A1	Homo sapiens aldehyde dehydrogenase 4 family, member A1 (ALDH4A1), nuclear gene encoding mitochondrial protein, transcript variant P5CDhL, mRNA.	ILMN_1696099	0.00760178		-0.51	0.7
MRPS25	Homo sapiens mitochondrial ribosomal protein S25 (MRPS25), nuclear gene encoding mitochondrial protein, mRNA.	ILMN_1798826	0.04		0.53	1.44
ATPIF1	Homo sapiens ATPase inhibitory factor 1 (ATPIF1), nuclear gene encoding mitochondrial protein, transcript variant 3, mRNA.	ILMN_1685978	0.01		-0.88	0.54
NNT	Homo sapiens nicotinamide nucleotide transhydrogenase (NNT), nuclear gene encoding mitochondrial protein, transcript variant 1, mRNA.	ILMN_2336647	0.02		0.53	1.44
NDUFB11	Homo sapiens NADH dehydrogenase (ubiquinone) 1 beta subcomplex, 11, 17.3kDa (NDUFB11), mRNA.	ILMN_1749709	0.02		-0.61	0.65
KIF1B	Homo sapiens kinesin family member 1B (KIF1B), transcript variant 1, mRNA.	ILMN_1735552	0.03		0.68	1.6
PDHA1	Homo sapiens pyruvate dehydrogenase (lipoamide) alpha 1 (PDHA1), mRNA.	ILMN_1772369	0.00721708		-0.88	0.54
LIAS	Homo sapiens lipoic acid synthetase (LIAS), nuclear gene encoding mitochondrial protein, transcript variant 1, mRNA.	ILMN_1736077	0.00136893		-0.54	0.68
SLC25A23	"Homo sapiens solute carrier family 25 (mitochondrial carrier; phosphate carrier), member 23 (SLC25A23), mRNA."	ILMN_1679949	0.01		0.71	1.64
SLC25A3	"Homo sapiens solute carrier family 25 (mitochondrial carrier; phosphate carrier), member 3 (SLC25A3), nuclear gene encoding mitochondrial protein, transcript variant 3, mRNA."	ILMN_1720703	0.01		-0.68	0.62
HCCS	Homo sapiens holocytochrome c synthase (cytochrome c heme-lyase) (HCCS), mRNA.	ILMN_1707236	0.01		-1.02	0.49
ATP5C1	Homo sapiens ATP synthase, H+ transporting, mitochondrial F1 complex, gamma polypeptide 1 (ATP5C1), nuclear gene encoding mitochondrial protein, transcript variant 2, mRNA.	ILMN_1701269	0.03		-0.74	0.59
ATP5D	Homo sapiens ATP synthase, H+ transporting, mitochondrial F1 complex, delta subunit (ATP5D), nuclear gene encoding mitochondrial protein, transcript variant 2, mRNA.	ILMN_1653599	0.02		0.67	1.59
HSPD1	Homo sapiens heat shock 60kDa protein 1 (chaperonin) (HSPD1), nuclear gene encoding mitochondrial protein, transcript variant 1, mRNA.	ILMN_1784367	0.01		-0.54	0.68
ACOT9	Homo sapiens acyl-CoA thioesterase 9 (ACOT9), mRNA.	ILMN_1658995	0.01		-0.9	0.53
MTRF1	Homo sapiens mitochondrial translational release factor 1 (MTRF1), nuclear gene encoding mitochondrial protein, mRNA.	ILMN_2181992	0.02		0.96	1.95
GO:16023	cytoplasmic membrane-bounded vesicle	C	9.04852e-09	7/39
PALM	Homo sapiens paralemmin (PALM), mRNA.	ILMN_1812031	0.00145022		-1.7	0.3
ESD	Homo sapiens esterase D/formylglutathione hydrolase (ESD), mRNA.	ILMN_1669818	0.00388351		0.8	1.74
ESD	Homo sapiens esterase D/formylglutathione hydrolase (ESD), mRNA.	ILMN_1720285	0.01		1.04	2.06
PALM	Homo sapiens paralemmin (PALM), transcript variant 1, mRNA.	ILMN_2387214	0.00364725		-1.15	0.45
GO:5459	UDP-galactose transmembrane transporter activity	F	1.88282e-08	4/9
SLC35A2	Homo sapiens solute carrier family 35 (UDP-galactose transporter), member A2 (SLC35A2), transcript variant 2, mRNA.	ILMN_1742731	0.00994367		-1.1	0.46
SLC35A2	Homo sapiens solute carrier family 35 (UDP-galactose transporter), member A2 (SLC35A2), transcript variant 2, mRNA.	ILMN_2391931	0.01		-0.64	0.63
GO:5634	nucleus	C	4.21579e-08	130/7576
SSBP4	Homo sapiens single stranded DNA binding protein 4 (SSBP4), transcript variant 1, mRNA.	ILMN_2327346	0.00203459		0.7	1.62
DNMT3B	Homo sapiens DNA (cytosine-5-)-methyltransferase 3 beta (DNMT3B), transcript variant 1, mRNA.	ILMN_2328972	0.01		0.67	1.59
RAD51C	Homo sapiens RAD51 homolog C (S. cerevisiae) (RAD51C), transcript variant 2, mRNA.	ILMN_1695386	0.00537083		-1.71	0.3
C7ORF11	Homo sapiens chromosome 7 open reading frame 11 (C7orf11), mRNA.	ILMN_1745119	0.03		-0.57	0.67
RFXANK	Homo sapiens regulatory factor X-associated ankyrin-containing protein (RFXANK), transcript variant 1, mRNA.	ILMN_1804113	0.02		0.67	1.59
HEATR1	Homo sapiens HEAT repeat containing 1 (HEATR1), mRNA.	ILMN_1787762	0.04		0.66	1.58
XAB2	Homo sapiens XPA binding protein 2 (XAB2), mRNA.	ILMN_1771057	0.00950627		0.68	1.6
ZHX2	Homo sapiens zinc fingers and homeoboxes 2 (ZHX2), mRNA.	ILMN_2184966	0.03		0.98	1.97
SLC29A2	Homo sapiens solute carrier family 29 (nucleoside transporters), member 2 (SLC29A2), mRNA.	ILMN_1730809	0.03		1.06	2.08
USP1	Homo sapiens ubiquitin specific peptidase 1 (USP1), transcript variant 1, mRNA.	ILMN_1696975	0.03		0.57	1.48
ZMYM5	Homo sapiens zinc finger, MYM-type 5 (ZMYM5), mRNA.	ILMN_1781028	0.02		-0.6	0.65
MESP1	Homo sapiens mesoderm posterior 1 homolog (mouse) (MESP1), mRNA.	ILMN_1806603	0.04		-0.71	0.61
SH3KBP1	Homo sapiens SH3-domain kinase binding protein 1 (SH3KBP1), transcript variant 1, mRNA.	ILMN_1810782	0.00453817		-1.19	0.43
PQBP1	Homo sapiens polyglutamine binding protein 1 (PQBP1), transcript variant 3, mRNA.	ILMN_2325234	0.00128438		-0.93	0.52
SH3KBP1	Homo sapiens SH3-domain kinase binding protein 1 (SH3KBP1), transcript variant 2, mRNA.	ILMN_1808501	0.01		-1.08	0.47
RRAGB	Homo sapiens Ras-related GTP binding B (RRAGB), transcript variant RAGBs, mRNA.	ILMN_2361643	0.02		-0.72	0.6
SMARCA4	Homo sapiens SWI/SNF related, matrix associated, actin dependent regulator of chromatin, subfamily a, member 4 (SMARCA4), mRNA.	ILMN_1814173	0.01		0.55	1.46
ZFPM1	Homo sapiens zinc finger protein, multitype 1 (ZFPM1), mRNA.	ILMN_1651438	0.02		-0.59	0.66
TDP1	Homo sapiens tyrosyl-DNA phosphodiesterase 1 (TDP1), transcript variant 1, mRNA.	ILMN_1726520	0.00505133		0.74	1.67
FAM50B	Homo sapiens family with sequence similarity 50, member B (FAM50B), mRNA.	ILMN_2153466	0.02		-0.65	0.63
NFIC	Homo sapiens nuclear factor I/C (CCAAT-binding transcription factor) (NFIC), transcript variant 1, mRNA.	ILMN_1675130	0.01		0.59	1.51
TSPYL5	Homo sapiens TSPY-like 5 (TSPYL5), mRNA.	ILMN_1737972	0.03		-2.75	0.14
RFXAP	Homo sapiens regulatory factor X-associated protein (RFXAP), mRNA.	ILMN_1652735	0.02		0.77	1.71
HMGB1	Homo sapiens high-mobility group box 1 (HMGB1), mRNA.	ILMN_2231242	0.03		0.83	1.77
SALL2	Homo sapiens sal-like 2 (Drosophila) (SALL2), mRNA.	ILMN_1740842	0.02		-0.88	0.54
PDCD4	Homo sapiens programmed cell death 4 (neoplastic transformation inhibitor) (PDCD4), transcript variant 2, mRNA.	ILMN_1768004	0.01		0.72	1.64
SUPT3H	Homo sapiens suppressor of Ty 3 homolog (S. cerevisiae) (SUPT3H), transcript variant 2, mRNA.	ILMN_2274199	0.01		1.13	2.19
RFXANK	Homo sapiens regulatory factor X-associated ankyrin-containing protein (RFXANK), transcript variant 1, mRNA.	ILMN_1780987	0.04		0.65	1.57
ZNFN1A5	Homo sapiens zinc finger protein, subfamily 1A, 5 (ZNFN1A5), mRNA.	ILMN_1674024	0.00586515		0.52	1.43
UXT	Homo sapiens ubiquitously-expressed transcript (UXT), transcript variant 1, mRNA.	ILMN_1745499	0.02		-1.08	0.47
NDUFA13	Homo sapiens NADH dehydrogenase (ubiquinone) 1 alpha subcomplex, 13 (NDUFA13), mRNA.	ILMN_1767139	0.03		0.63	1.55
ASPM	Homo sapiens asp (abnormal spindle)-like, microcephaly associated (Drosophila) (ASPM), mRNA.	ILMN_1815184	0.01		0.51	1.42
MGC9850	Homo sapiens polymerase (RNA) I polypeptide D, 16kDa (POLR1D), transcript variant 2, mRNA.	ILMN_1742427	0.02		1.27	2.41
KIAA1008	Homo sapiens KIAA1008 (KIAA1008), mRNA.	ILMN_1799796	0.03		1.17	2.25
HOXB7	Homo sapiens homeo box B7 (HOXB7), mRNA.	ILMN_1702125	0.00393117		-0.72	0.6
SF3A2	Homo sapiens splicing factor 3a, subunit 2, 66kDa (SF3A2), mRNA.	ILMN_1754220	0.03		0.69	1.61
EXOSC8	Homo sapiens exosome component 8 (EXOSC8), mRNA.	ILMN_1756162	0.00710539		0.59	1.5
SC65	Homo sapiens synaptonemal complex protein SC65 (SC65), mRNA.	ILMN_1655663	0.01		-0.84	0.55
FANCB	Homo sapiens Fanconi anemia, complementation group B (FANCB), transcript variant 1, mRNA.	ILMN_1698252	0.04		-0.56	0.67
ZNF161	Homo sapiens vascular endothelial zinc finger 1 (VEZF1), mRNA.	ILMN_1705310	0.01		0.51	1.42
SSBP4	Homo sapiens single stranded DNA binding protein 4 (SSBP4), transcript variant 1, mRNA.	ILMN_1720137	0.01		0.55	1.46
ELF1	Homo sapiens E74-like factor 1 (ets domain transcription factor) (ELF1), mRNA.	ILMN_1664010	0.03		1.12	2.17
DONSON	Homo sapiens downstream neighbor of SON (DONSON), mRNA.	ILMN_1709953	0.02		-0.89	0.53
ZNF692	Homo sapiens zinc finger protein 692 (ZNF692), mRNA.	ILMN_1800750	0.01		0.58	1.5
USP1	Homo sapiens ubiquitin specific peptidase 1 (USP1), transcript variant 1, mRNA.	ILMN_1737254	0.01		0.52	1.43
PSRC2	Homo sapiens proline/serine-rich coiled-coil 2 (PSRC2), mRNA.	ILMN_1803590	0.01		0.55	1.46
CHAF1B	Homo sapiens chromatin assembly factor 1, subunit B (p60) (CHAF1B), mRNA.	ILMN_1674231	0.03		-0.56	0.67
RAD51C	Homo sapiens RAD51 homolog C (S. cerevisiae) (RAD51C), transcript variant 1, mRNA.	ILMN_2238928	0.0030009		-1.89	0.26
NARG1L	Homo sapiens NMDA receptor regulated 1-like (NARG1L), transcript variant 1, mRNA.	ILMN_1801109	0.03		0.97	1.96
WBP4	Homo sapiens WW domain binding protein 4 (formin binding protein 21) (WBP4), mRNA.	ILMN_1697906	0.03		1.09	2.13
THRAP5	Homo sapiens mediator complex subunit 16 (MED16), mRNA.	ILMN_1730307	0.00316977		0.64	1.56
C16ORF5	Homo sapiens chromosome 16 open reading frame 5 (C16orf5), mRNA.	ILMN_1815812	0.04		-0.5	0.7
KIAA0179	Homo sapiens KIAA0179 (KIAA0179), mRNA.	ILMN_1812973	0.02		-0.74	0.59
RNASEH2A	Homo sapiens ribonuclease H2, subunit A (RNASEH2A), mRNA.	ILMN_1810901	0.01		0.64	1.56
TPR	Homo sapiens translocated promoter region (to activated MET oncogene) (TPR), mRNA.	ILMN_1730999	0.01		0.52	1.43
DUSP23	Homo sapiens dual specificity phosphatase 23 (DUSP23), mRNA.	ILMN_1659462	0.01		-1.13	0.45
CIRBP	Homo sapiens cold inducible RNA binding protein (CIRBP), mRNA.	ILMN_1674661	0.00191681		0.76	1.69
CCNA1	Homo sapiens cyclin A1 (CCNA1), mRNA.	ILMN_2157099	0.03		1.23	2.34
CSTB	Homo sapiens cystatin B (stefin B) (CSTB), mRNA.	ILMN_1761797	0.00527257		-0.59	0.66
EEF1A2	Homo sapiens eukaryotic translation elongation factor 1 alpha 2 (EEF1A2), mRNA.	ILMN_2108735	0.00526071		-2.15	0.22
RASSF2	Homo sapiens Ras association (RalGDS/AF-6) domain family 2 (RASSF2), transcript variant 2, mRNA.	ILMN_2352303	0.03		-0.87	0.54
GTF3A	Homo sapiens general transcription factor IIIA (GTF3A), mRNA.	ILMN_1658464	0.02		0.8	1.74
THRAP5	Homo sapiens mediator complex subunit 16 (MED16), mRNA.	ILMN_1790782	0.04		0.55	1.46
SPANXA1	Homo sapiens sperm protein associated with the nucleus, X-linked, family member A1 (SPANXA1), mRNA.	ILMN_1653415	0.03		-4.33	0.04
C20ORF67	Homo sapiens chromosome 20 open reading frame 67 (C20orf67), mRNA.	ILMN_2232368	0.04		0.58	1.49
ILF3	Homo sapiens interleukin enhancer binding factor 3, 90kDa (ILF3), transcript variant 2, mRNA.	ILMN_1669584	0.01		0.7	1.63
TFIP11	Homo sapiens tuftelin interacting protein 11 (TFIP11), transcript variant 1, mRNA.	ILMN_1695000	0.01		1.16	2.24
NARG1L	Homo sapiens NMDA receptor regulated 1-like (NARG1L), transcript variant 2, mRNA.	ILMN_1733523	0.02		0.88	1.84
ZHX2	Homo sapiens zinc fingers and homeoboxes 2 (ZHX2), mRNA.	ILMN_1792951	0.00393809		1.21	2.31
ELK1	Homo sapiens ELK1, member of ETS oncogene family (ELK1), mRNA.	ILMN_1654289	0.00164739		-0.87	0.54
HIP2	Homo sapiens huntingtin interacting protein 2 (HIP2), mRNA.	ILMN_1782954	0.04		-0.77	0.58
NUMA1	Homo sapiens nuclear mitotic apparatus protein 1 (NUMA1), mRNA.	ILMN_1757085	0.03		0.61	1.52
ZFHX4	Homo sapiens zinc finger homeodomain 4 (ZFHX4), mRNA.	ILMN_1657606	0.02		0.71	1.64
CCNH	Homo sapiens cyclin H (CCNH), mRNA.	ILMN_1742250	0.00806565		0.54	1.45
SMCX	Homo sapiens Smcy homolog, X-linked (mouse) (SMCX), mRNA.	ILMN_1798224	0.04		-0.57	0.67
C17ORF49	Homo sapiens chromosome 17 open reading frame 49 (C17orf49), mRNA.	ILMN_1763688	0.02		0.55	1.46
VPS36	Homo sapiens vacuolar protein sorting 36 homolog (S. cerevisiae) (VPS36), mRNA.	ILMN_1802519	0.04		1.08	2.11
ZNF319	Homo sapiens zinc finger protein 319 (ZNF319), mRNA.	ILMN_1711361	0.00211178		-0.58	0.66
KLF10	Homo sapiens Kruppel-like factor 10 (KLF10), transcript variant 1, mRNA.	ILMN_2411897	0.03		-0.75	0.59
ATM	Homo sapiens ataxia telangiectasia mutated (ATM), transcript variant 1, mRNA.	ILMN_2370825	0.04		0.81	1.75
TUB	Homo sapiens tubby homolog (mouse) (TUB), transcript variant 2, mRNA.	ILMN_1755352	0.02		-1.06	0.47
CITED4	Homo sapiens Cbp/p300-interacting transactivator, with Glu/Asp-rich carboxy-terminal domain, 4 (CITED4), mRNA.	ILMN_1787691	0.02		-1.59	0.33
POLA1	Homo sapiens polymerase (DNA directed), alpha 1 (POLA1), mRNA.	ILMN_2191436	0.00495863		-0.51	0.69
PIAS4	Homo sapiens protein inhibitor of activated STAT, 4 (PIAS4), mRNA.	ILMN_1802905	0.00894512		0.58	1.49
NR3C1	Homo sapiens nuclear receptor subfamily 3, group C, member 1 (glucocorticoid receptor) (NR3C1), transcript variant 6, mRNA.	ILMN_2389347	0.01		0.7	1.62
ZNF627	Homo sapiens zinc finger protein 627 (ZNF627), mRNA.	ILMN_2197519	0.01		0.61	1.53
LPIN1	Homo sapiens lipin 1 (LPIN1), mRNA.	ILMN_1671554	0.04		1.09	2.12
TCF3	Homo sapiens transcription factor 3 (E2A immunoglobulin enhancer binding factors E12/E47) (TCF3), mRNA.	ILMN_1664434	0.02		0.63	1.55
SIX4	Homo sapiens sine oculis homeobox homolog 4 (Drosophila) (SIX4), mRNA.	ILMN_1743402	0.04		0.87	1.83
RAD51C	Homo sapiens RAD51 homolog C (S. cerevisiae) (RAD51C), transcript variant 1, mRNA.	ILMN_1760635	0.000536592		-2.12	0.22
SON	Homo sapiens SON DNA binding protein (SON), transcript variant b, mRNA.	ILMN_1703427	0.00442657		-0.58	0.66
MRE11A	Homo sapiens MRE11 meiotic recombination 11 homolog A (S. cerevisiae) (MRE11A), transcript variant 2, mRNA.	ILMN_1658636	0.02		0.57	1.48
ARID3A	Homo sapiens AT rich interactive domain 3A (BRIGHT- like) (ARID3A), mRNA.	ILMN_1670130	0.00312114		-0.68	0.62
ZNF69	Homo sapiens zinc finger protein 69 (ZNF69), mRNA.	ILMN_2176882	0.00225989		0.52	1.43
C14ORF106	Homo sapiens chromosome 14 open reading frame 106 (C14orf106), mRNA.	ILMN_1666208	0.03		0.55	1.46
RUVBL1	Homo sapiens RuvB-like 1 (E. coli) (RUVBL1), mRNA.	ILMN_1656540	0.03		-0.5	0.7
SFRS14	Homo sapiens splicing factor, arginine/serine-rich 14 (SFRS14), transcript variant 2, mRNA.	ILMN_1772487	0.03		0.64	1.55
SUV39H1	Homo sapiens suppressor of variegation 3-9 homolog 1 (Drosophila) (SUV39H1), mRNA.	ILMN_1781479	0.01		-0.9	0.53
PRR6	Homo sapiens proline rich 6 (PRR6), mRNA.	ILMN_1729142	0.03		-0.81	0.57
GO:139	Golgi membrane	C	6.76196e-08	8/69
CAV1	Homo sapiens caveolin 1, caveolae protein, 22kDa (CAV1), mRNA.	ILMN_1687583	0.00709199		0.77	1.7
SLC35A2	Homo sapiens solute carrier family 35 (UDP-galactose transporter), member A2 (SLC35A2), transcript variant 2, mRNA.	ILMN_1742731	0.00994367		-1.1	0.46
ST3GAL5	Homo sapiens ST3 beta-galactoside alpha-2,3-sialyltransferase 5 (ST3GAL5), mRNA.	ILMN_1713496	0.01		-0.89	0.53
SLC35A2	Homo sapiens solute carrier family 35 (UDP-galactose transporter), member A2 (SLC35A2), transcript variant 2, mRNA.	ILMN_2391931	0.01		-0.64	0.63
STX10	Homo sapiens syntaxin 10 (STX10), mRNA.	ILMN_1753712	0.03		0.57	1.48
VAMP4	Homo sapiens vesicle-associated membrane protein 4 (VAMP4), transcript variant 1, mRNA.	ILMN_1664175	0.04		0.71	1.64
GO:6310	DNA recombination	P	9.14622e-08	9/94
RAD51C	Homo sapiens RAD51 homolog C (S. cerevisiae) (RAD51C), transcript variant 2, mRNA.	ILMN_1695386	0.00537083		-1.71	0.3
HMGB1	Homo sapiens high-mobility group box 1 (HMGB1), mRNA.	ILMN_2231242	0.03		0.83	1.77
RAD51C	Homo sapiens RAD51 homolog C (S. cerevisiae) (RAD51C), transcript variant 1, mRNA.	ILMN_2238928	0.0030009		-1.89	0.26
RAD51C	Homo sapiens RAD51 homolog C (S. cerevisiae) (RAD51C), transcript variant 1, mRNA.	ILMN_1760635	0.000536592		-2.12	0.22
RUVBL1	Homo sapiens RuvB-like 1 (E. coli) (RUVBL1), mRNA.	ILMN_1656540	0.03		-0.5	0.7
GO:16787	hydrolase activity	F	1.1657e-07	44/1733
PPAP2C	Homo sapiens phosphatidic acid phosphatase type 2C (PPAP2C), transcript variant 3, mRNA.	ILMN_1710170	0.03		0.78	1.71
PPP1R3C	Homo sapiens protein phosphatase 1, regulatory (inhibitor) subunit 3C (PPP1R3C), mRNA.	ILMN_1736670	0.03		-0.86	0.54
ASAHL	Homo sapiens N-acylsphingosine amidohydrolase (acid ceramidase)-like (ASAHL), mRNA.	ILMN_2391512	0.02		-0.76	0.58
GLS	Homo sapiens glutaminase (GLS), mRNA.	ILMN_2188722	0.01		0.69	1.61
SMARCA4	Homo sapiens SWI/SNF related, matrix associated, actin dependent regulator of chromatin, subfamily a, member 4 (SMARCA4), mRNA.	ILMN_1814173	0.01		0.55	1.46
TDP1	Homo sapiens tyrosyl-DNA phosphodiesterase 1 (TDP1), transcript variant 1, mRNA.	ILMN_1726520	0.00505133		0.74	1.67
CDA	Homo sapiens cytidine deaminase (CDA), mRNA.	ILMN_1714592	0.04		-1.65	0.31
ACOT9	Homo sapiens acyl-CoA thioesterase 9 (ACOT9), transcript variant 1, mRNA.	ILMN_2367070	0.00302472		-0.77	0.58
LIPG	Homo sapiens lipase, endothelial (LIPG), mRNA.	ILMN_1689037	0.02		0.87	1.82
PLCG1	Homo sapiens phospholipase C, gamma 1 (PLCG1), transcript variant 1, mRNA.	ILMN_1740160	0.03		-0.53	0.69
KIAA1008	Homo sapiens KIAA1008 (KIAA1008), mRNA.	ILMN_1799796	0.03		1.17	2.25
SMPD1	Homo sapiens sphingomyelin phosphodiesterase 1, acid lysosomal (acid sphingomyelinase) (SMPD1), transcript variant 2, mRNA.	ILMN_1757370	0.02		-1.3	0.4
EXOSC8	Homo sapiens exosome component 8 (EXOSC8), mRNA.	ILMN_1756162	0.00710539		0.59	1.5
ESD	Homo sapiens esterase D/formylglutathione hydrolase (ESD), mRNA.	ILMN_1669818	0.00388351		0.8	1.74
SYNJ1	Homo sapiens synaptojanin 1 (SYNJ1), transcript variant 2, mRNA.	ILMN_1701991	0.03		-0.79	0.57
PPAP2B	Homo sapiens phosphatidic acid phosphatase type 2B (PPAP2B), transcript variant 2, mRNA.	ILMN_2408683	0.04		0.89	1.85
RNASEH2A	Homo sapiens ribonuclease H2, subunit A (RNASEH2A), mRNA.	ILMN_1810901	0.01		0.64	1.56
DUSP23	Homo sapiens dual specificity phosphatase 23 (DUSP23), mRNA.	ILMN_1659462	0.01		-1.13	0.45
ESD	Homo sapiens esterase D/formylglutathione hydrolase (ESD), mRNA.	ILMN_1720285	0.01		1.04	2.06
ATP5C1	Homo sapiens ATP synthase, H+ transporting, mitochondrial F1 complex, gamma polypeptide 1 (ATP5C1), nuclear gene encoding mitochondrial protein, transcript variant 2, mRNA.	ILMN_1701269	0.03		-0.74	0.59
ATP5D	Homo sapiens ATP synthase, H+ transporting, mitochondrial F1 complex, delta subunit (ATP5D), nuclear gene encoding mitochondrial protein, transcript variant 2, mRNA.	ILMN_1653599	0.02		0.67	1.59
PPP1CB	Homo sapiens protein phosphatase 1, catalytic subunit, beta isoform (PPP1CB), transcript variant 3, mRNA.	ILMN_2405018	0.03		0.68	1.6
PGLS	Homo sapiens 6-phosphogluconolactonase (PGLS), mRNA.	ILMN_1797005	0.04		0.64	1.56
PPAP2C	Homo sapiens phosphatidic acid phosphatase type 2C (PPAP2C), transcript variant 2, mRNA.	ILMN_2405156	0.00141515		0.71	1.64
LIPG	Homo sapiens lipase, endothelial (LIPG), mRNA.	ILMN_2189027	0.01		1.83	3.55
MRE11A	Homo sapiens MRE11 meiotic recombination 11 homolog A (S. cerevisiae) (MRE11A), transcript variant 2, mRNA.	ILMN_1658636	0.02		0.57	1.48
ACOT9	Homo sapiens acyl-CoA thioesterase 9 (ACOT9), mRNA.	ILMN_1658995	0.01		-0.9	0.53
RUVBL1	Homo sapiens RuvB-like 1 (E. coli) (RUVBL1), mRNA.	ILMN_1656540	0.03		-0.5	0.7
PDE8B	Homo sapiens phosphodiesterase 8B (PDE8B), transcript variant 3, mRNA.	ILMN_2301722	0.00956865		-2.11	0.23
IDS	Homo sapiens iduronate 2-sulfatase (Hunter syndrome) (IDS), transcript variant 2, mRNA.	ILMN_1815445	0.03		0.58	1.49
SDF2L1	Homo sapiens stromal cell-derived factor 2-like 1 (SDF2L1), mRNA.	ILMN_1749213	0.04		-0.53	0.69
GO:5338	nucleotide-sugar transmembrane transporter activity	F	1.85966e-07	4/13
SLC35A2	Homo sapiens solute carrier family 35 (UDP-galactose transporter), member A2 (SLC35A2), transcript variant 2, mRNA.	ILMN_1742731	0.00994367		-1.1	0.46
SLC35A2	Homo sapiens solute carrier family 35 (UDP-galactose transporter), member A2 (SLC35A2), transcript variant 2, mRNA.	ILMN_2391931	0.01		-0.64	0.63
GO:5764	lysosome	C	2.16096e-07	14/258
RAB9A	Homo sapiens RAB9A, member RAS oncogene family (RAB9A), mRNA.	ILMN_1750409	0.01		-0.63	0.64
ASAHL	Homo sapiens N-acylsphingosine amidohydrolase (acid ceramidase)-like (ASAHL), mRNA.	ILMN_2391512	0.02		-0.76	0.58
HLA-DRA	Homo sapiens major histocompatibility complex, class II, DR alpha (HLA-DRA), mRNA.	ILMN_1689655	0.02		-1.88	0.27
CTSL2	Homo sapiens cathepsin L2 (CTSL2), mRNA.	ILMN_1748352	0.04		-0.93	0.52
SMPD1	Homo sapiens sphingomyelin phosphodiesterase 1, acid lysosomal (acid sphingomyelinase) (SMPD1), transcript variant 2, mRNA.	ILMN_1757370	0.02		-1.3	0.4
LAPTM5	Homo sapiens lysosomal associated multispanning membrane protein 5 (LAPTM5), mRNA.	ILMN_1772359	0.0049199		-1.87	0.27
HLA-DRA	Homo sapiens major histocompatibility complex, class II, DR alpha (HLA-DRA), mRNA.	ILMN_2157441	0.01		-1.92	0.26
VAMP4	Homo sapiens vesicle-associated membrane protein 4 (VAMP4), transcript variant 1, mRNA.	ILMN_1664175	0.04		0.71	1.64
IDS	Homo sapiens iduronate 2-sulfatase (Hunter syndrome) (IDS), transcript variant 2, mRNA.	ILMN_1815445	0.03		0.58	1.49
GO:43123	positive regulation of I-kappaB kinase/NF-kappaB cascade	P	2.40336e-07	13/225
TRIM13	Homo sapiens tripartite motif-containing 13 (TRIM13), transcript variant 4, mRNA.	ILMN_2350122	0.00718585		0.95	1.93
GPR177	Homo sapiens G protein-coupled receptor 177 (GPR177), transcript variant 2, mRNA.	ILMN_1671260	0.04		0.79	1.72
GPR177	Homo sapiens G protein-coupled receptor 177 (GPR177), transcript variant 1, mRNA.	ILMN_1753913	0.03		0.61	1.53
TRIM13	Homo sapiens tripartite motif-containing 13 (TRIM13), transcript variant 4, mRNA.	ILMN_2350114	0.00568999		0.94	1.92
GPR177	Homo sapiens G protein-coupled receptor 177 (GPR177), transcript variant 1, mRNA.	ILMN_2283325	0.00245861		0.83	1.77
GO:17111	nucleoside-triphosphatase activity	F	3.52299e-07	11/166
RAD51C	Homo sapiens RAD51 homolog C (S. cerevisiae) (RAD51C), transcript variant 2, mRNA.	ILMN_1695386	0.00537083		-1.71	0.3
NAV1	Homo sapiens neuron navigator 1 (NAV1), mRNA.	ILMN_1703374	0.02		1.19	2.28
YME1L1	Homo sapiens YME1-like 1 (S. cerevisiae) (YME1L1), nuclear gene encoding mitochondrial protein, transcript variant 2, mRNA.	ILMN_2339825	0.03		-0.72	0.6
YME1L1	Homo sapiens YME1-like 1 (S. cerevisiae) (YME1L1), nuclear gene encoding mitochondrial protein, transcript variant 2, mRNA.	ILMN_1734316	0.03		-0.62	0.65
RAD51C	Homo sapiens RAD51 homolog C (S. cerevisiae) (RAD51C), transcript variant 1, mRNA.	ILMN_2238928	0.0030009		-1.89	0.26
RAD51C	Homo sapiens RAD51 homolog C (S. cerevisiae) (RAD51C), transcript variant 1, mRNA.	ILMN_1760635	0.000536592		-2.12	0.22
GO:8195	phosphatidate phosphatase activity	F	4.26241e-07	4/15
PPAP2C	Homo sapiens phosphatidic acid phosphatase type 2C (PPAP2C), transcript variant 3, mRNA.	ILMN_1710170	0.03		0.78	1.71
PPAP2B	Homo sapiens phosphatidic acid phosphatase type 2B (PPAP2B), transcript variant 2, mRNA.	ILMN_2408683	0.04		0.89	1.85
PPAP2C	Homo sapiens phosphatidic acid phosphatase type 2C (PPAP2C), transcript variant 2, mRNA.	ILMN_2405156	0.00141515		0.71	1.64
GO:1664	G-protein-coupled receptor binding	F	4.86853e-07	3/7
SAA1	Homo sapiens serum amyloid A1 (SAA1), transcript variant 1, mRNA.	ILMN_1701017	0.04		-3.43	0.09
SAA1	Homo sapiens serum amyloid A1 (SAA1), transcript variant 2, mRNA.	ILMN_1808732	0.00595523		-1.2	0.43
GO:6474	N-terminal protein amino acid acetylation	P	9.6538e-07	3/8
NARG1L	Homo sapiens NMDA receptor regulated 1-like (NARG1L), transcript variant 1, mRNA.	ILMN_1801109	0.03		0.97	1.96
NARG1L	Homo sapiens NMDA receptor regulated 1-like (NARG1L), transcript variant 2, mRNA.	ILMN_1733523	0.02		0.88	1.84
GO:6695	cholesterol biosynthetic process	P	9.84536e-07	5/31
DHCR7	Homo sapiens 7-dehydrocholesterol reductase (DHCR7), mRNA.	ILMN_2165867	0.03		1.25	2.37
HMGCR	Homo sapiens 3-hydroxy-3-methylglutaryl-Coenzyme A reductase (HMGCR), mRNA.	ILMN_1657395	0.03		1.04	2.05
DHCR7	Homo sapiens 7-dehydrocholesterol reductase (DHCR7), mRNA.	ILMN_1815626	0.04		1.2	2.3
GO:16455	RNA polymerase II transcription mediator activity	F	2.10272e-06	4/20
THRAP5	Homo sapiens mediator complex subunit 16 (MED16), mRNA.	ILMN_1730307	0.00316977		0.64	1.56
THRAP5	Homo sapiens mediator complex subunit 16 (MED16), mRNA.	ILMN_1790782	0.04		0.55	1.46
GO:6364	rRNA processing	P	2.52979e-06	8/105
FTSJ1	Homo sapiens FtsJ homolog 1 (E. coli) (FTSJ1), transcript variant 1, mRNA.	ILMN_2401822	0.04		-0.66	0.63
KIAA1008	Homo sapiens KIAA1008 (KIAA1008), mRNA.	ILMN_1799796	0.03		1.17	2.25
ARL3	Homo sapiens ADP-ribosylation factor-like 3 (ARL3), mRNA.	ILMN_1780444	0.03		0.73	1.65
EXOSC8	Homo sapiens exosome component 8 (EXOSC8), mRNA.	ILMN_1756162	0.00710539		0.59	1.5
ARL5B	Homo sapiens ADP-ribosylation factor-like 5B (ARL5B), mRNA.	ILMN_2120022	0.02		-1.3	0.4
KIAA0179	Homo sapiens KIAA0179 (KIAA0179), mRNA.	ILMN_1812973	0.02		-0.74	0.59
GO:8094	DNA-dependent ATPase activity	F	5.34268e-06	6/62
RAD51C	Homo sapiens RAD51 homolog C (S. cerevisiae) (RAD51C), transcript variant 2, mRNA.	ILMN_1695386	0.00537083		-1.71	0.3
RAD51C	Homo sapiens RAD51 homolog C (S. cerevisiae) (RAD51C), transcript variant 1, mRNA.	ILMN_2238928	0.0030009		-1.89	0.26
RAD51C	Homo sapiens RAD51 homolog C (S. cerevisiae) (RAD51C), transcript variant 1, mRNA.	ILMN_1760635	0.000536592		-2.12	0.22
GO:17048	Rho GTPase binding	F	5.55924e-06	4/24
FMNL3	Homo sapiens formin-like 3 (FMNL3), transcript variant 2, mRNA.	ILMN_2395214	0.03		0.55	1.46
DIAPH3	Homo sapiens diaphanous homolog 3 (Drosophila) (DIAPH3), transcript variant 1, mRNA.	ILMN_2275533	0.04		0.85	1.8
GO:5737	cytoplasm	C	8.07618e-06	53/2625
MGC3207	Homo sapiens hypothetical protein MGC3207 (MGC3207), transcript variant 2, mRNA.	ILMN_2410965	0.02		0.63	1.55
ASAHL	Homo sapiens N-acylsphingosine amidohydrolase (acid ceramidase)-like (ASAHL), mRNA.	ILMN_2391512	0.02		-0.76	0.58
COL6A2	Homo sapiens collagen, type VI, alpha 2 (COL6A2), transcript variant 2C2a, mRNA.	ILMN_1809928	0.03		-0.74	0.59
RRAGB	Homo sapiens Ras-related GTP binding B (RRAGB), transcript variant RAGBs, mRNA.	ILMN_2361643	0.02		-0.72	0.6
GK	Homo sapiens glycerol kinase (GK), transcript variant 2, mRNA.	ILMN_1725471	0.04		-1.16	0.44
ATG4D	Homo sapiens ATG4 autophagy related 4 homolog D (S. cerevisiae) (ATG4D), mRNA.	ILMN_1801905	0.01		0.61	1.52
C1QDC1	Homo sapiens caprin family member 2 (CAPRIN2), transcript variant 2, mRNA.	ILMN_1681118	0.01		0.6	1.52
COL13A1	Homo sapiens collagen, type XIII, alpha 1 (COL13A1), transcript variant 9, mRNA.	ILMN_2370624	0.01		0.65	1.56
CASP4	Homo sapiens caspase 4, apoptosis-related cysteine peptidase (CASP4), transcript variant gamma, mRNA.	ILMN_1678454	0.03		1.23	2.35
PDCD4	Homo sapiens programmed cell death 4 (neoplastic transformation inhibitor) (PDCD4), transcript variant 2, mRNA.	ILMN_1768004	0.01		0.72	1.64
COPE	Homo sapiens coatomer protein complex, subunit epsilon (COPE), transcript variant 3, mRNA.	ILMN_2339627	0.01		0.52	1.43
CASP4	Homo sapiens caspase 4, apoptosis-related cysteine peptidase (CASP4), transcript variant gamma, mRNA.	ILMN_1778059	0.01		0.87	1.82
CENTA2	Homo sapiens centaurin, alpha 2 (CENTA2), mRNA.	ILMN_1763000	0.00513181		-2.56	0.16
NDUFA13	Homo sapiens NADH dehydrogenase (ubiquinone) 1 alpha subcomplex, 13 (NDUFA13), mRNA.	ILMN_1767139	0.03		0.63	1.55
DOCK1	Homo sapiens dedicator of cytokinesis 1 (DOCK1), mRNA.	ILMN_1715789	0.01		1.07	2.1
DGKD	Homo sapiens diacylglycerol kinase, delta 130kDa (DGKD), transcript variant 2, mRNA.	ILMN_1765326	0.02		0.63	1.54
GMDS	Homo sapiens GDP-mannose 4,6-dehydratase (GMDS), mRNA.	ILMN_1711227	0.01		0.56	1.47
TPT1	Homo sapiens tumor protein, translationally-controlled 1 (TPT1), mRNA.	ILMN_1789614	0.00752691		0.59	1.5
CHAF1B	Homo sapiens chromatin assembly factor 1, subunit B (p60) (CHAF1B), mRNA.	ILMN_1674231	0.03		-0.56	0.67
NARG1L	Homo sapiens NMDA receptor regulated 1-like (NARG1L), transcript variant 1, mRNA.	ILMN_1801109	0.03		0.97	1.96
BTG3	Homo sapiens BTG family, member 3 (BTG3), mRNA.	ILMN_1707339	0.04		-0.99	0.5
GK	Homo sapiens glycerol kinase (GK), transcript variant 1, mRNA.	ILMN_2393296	0.03		-1.34	0.39
PGCP	Homo sapiens plasma glutamate carboxypeptidase (PGCP), mRNA.	ILMN_2058795	0.03		0.71	1.64
TRAF1	Homo sapiens TNF receptor-associated factor 1 (TRAF1), mRNA.	ILMN_1698218	0.00361142		0.76	1.69
G3BP2	Homo sapiens GTPase activating protein (SH3 domain) binding protein 2 (G3BP2), transcript variant 3, mRNA.	ILMN_2381758	0.04		-0.55	0.68
TPR	Homo sapiens translocated promoter region (to activated MET oncogene) (TPR), mRNA.	ILMN_1730999	0.01		0.52	1.43
EEF1A2	Homo sapiens eukaryotic translation elongation factor 1 alpha 2 (EEF1A2), mRNA.	ILMN_2108735	0.00526071		-2.15	0.22
SPANXA1	Homo sapiens sperm protein associated with the nucleus, X-linked, family member A1 (SPANXA1), mRNA.	ILMN_1653415	0.03		-4.33	0.04
NARG1L	Homo sapiens NMDA receptor regulated 1-like (NARG1L), transcript variant 2, mRNA.	ILMN_1733523	0.02		0.88	1.84
TUB	Homo sapiens tubby homolog (mouse) (TUB), transcript variant 2, mRNA.	ILMN_1755352	0.02		-1.06	0.47
NR3C1	Homo sapiens nuclear receptor subfamily 3, group C, member 1 (glucocorticoid receptor) (NR3C1), transcript variant 6, mRNA.	ILMN_2389347	0.01		0.7	1.62
TUBGCP3	Homo sapiens tubulin, gamma complex associated protein 3 (TUBGCP3), mRNA.	ILMN_1696110	0.04		0.56	1.47
NOS3	Homo sapiens nitric oxide synthase 3 (endothelial cell) (NOS3), mRNA.	ILMN_1775224	0.01		-1.81	0.28
MTRF1	Homo sapiens mitochondrial translational release factor 1 (MTRF1), nuclear gene encoding mitochondrial protein, mRNA.	ILMN_2181992	0.02		0.96	1.95
GO:6012	galactose metabolic process	P	8.4494e-06	4/26
SLC35A2	Homo sapiens solute carrier family 35 (UDP-galactose transporter), member A2 (SLC35A2), transcript variant 2, mRNA.	ILMN_1742731	0.00994367		-1.1	0.46
SLC35A2	Homo sapiens solute carrier family 35 (UDP-galactose transporter), member A2 (SLC35A2), transcript variant 2, mRNA.	ILMN_2391931	0.01		-0.64	0.63
GO:4721	phosphoprotein phosphatase activity	F	1.04373e-05	7/95
PPAP2C	Homo sapiens phosphatidic acid phosphatase type 2C (PPAP2C), transcript variant 3, mRNA.	ILMN_1710170	0.03		0.78	1.71
PPP1R3C	Homo sapiens protein phosphatase 1, regulatory (inhibitor) subunit 3C (PPP1R3C), mRNA.	ILMN_1736670	0.03		-0.86	0.54
PPAP2B	Homo sapiens phosphatidic acid phosphatase type 2B (PPAP2B), transcript variant 2, mRNA.	ILMN_2408683	0.04		0.89	1.85
PPP1CB	Homo sapiens protein phosphatase 1, catalytic subunit, beta isoform (PPP1CB), transcript variant 3, mRNA.	ILMN_2405018	0.03		0.68	1.6
PPAP2C	Homo sapiens phosphatidic acid phosphatase type 2C (PPAP2C), transcript variant 2, mRNA.	ILMN_2405156	0.00141515		0.71	1.64
GO:4759			2.00033e-05	5/51
ACOT9	Homo sapiens acyl-CoA thioesterase 9 (ACOT9), transcript variant 1, mRNA.	ILMN_2367070	0.00302472		-0.77	0.58
ESD	Homo sapiens esterase D/formylglutathione hydrolase (ESD), mRNA.	ILMN_1669818	0.00388351		0.8	1.74
ESD	Homo sapiens esterase D/formylglutathione hydrolase (ESD), mRNA.	ILMN_1720285	0.01		1.04	2.06
DHCR7	Homo sapiens 7-dehydrocholesterol reductase (DHCR7), mRNA.	ILMN_2165867	0.03		1.25	2.37
DHCR7	Homo sapiens 7-dehydrocholesterol reductase (DHCR7), mRNA.	ILMN_1815626	0.04		1.2	2.3
GO:5753	mitochondrial proton-transporting ATP synthase complex	C	2.34079e-05	3/16
ATP5C1	Homo sapiens ATP synthase, H+ transporting, mitochondrial F1 complex, gamma polypeptide 1 (ATP5C1), nuclear gene encoding mitochondrial protein, transcript variant 2, mRNA.	ILMN_1701269	0.03		-0.74	0.59
ATP5D	Homo sapiens ATP synthase, H+ transporting, mitochondrial F1 complex, delta subunit (ATP5D), nuclear gene encoding mitochondrial protein, transcript variant 2, mRNA.	ILMN_1653599	0.02		0.67	1.59
GO:9653	anatomical structure morphogenesis	P	2.81448e-05	11/254
EVA1	Homo sapiens epithelial V-like antigen 1 (EVA1), transcript variant 1, mRNA.	ILMN_1752932	0.02		-1.39	0.38
TRIM13	Homo sapiens tripartite motif-containing 13 (TRIM13), transcript variant 4, mRNA.	ILMN_2350122	0.00718585		0.95	1.93
DKK3	Homo sapiens dickkopf homolog 3 (Xenopus laevis) (DKK3), transcript variant 2, mRNA.	ILMN_2398159	0.03		-0.63	0.64
SIX4	Homo sapiens sine oculis homeobox homolog 4 (Drosophila) (SIX4), mRNA.	ILMN_1743402	0.04		0.87	1.83
TRIM13	Homo sapiens tripartite motif-containing 13 (TRIM13), transcript variant 4, mRNA.	ILMN_2350114	0.00568999		0.94	1.92
GO:30593	neutrophil chemotaxis	P	3.03448e-05	3/17
SAA1	Homo sapiens serum amyloid A1 (SAA1), transcript variant 1, mRNA.	ILMN_1701017	0.04		-3.43	0.09
SAA1	Homo sapiens serum amyloid A1 (SAA1), transcript variant 2, mRNA.	ILMN_1808732	0.00595523		-1.2	0.43
GO:16020	membrane	C	3.17624e-05	112/7149
CYP4V2	Homo sapiens cytochrome P450, family 4, subfamily V, polypeptide 2 (CYP4V2), mRNA.	ILMN_2054607	0.03		1.02	2.03
UNC93B1	Homo sapiens unc-93 homolog B1 (C. elegans) (UNC93B1), mRNA.	ILMN_1654812	0.04		0.58	1.5
CSF2RA	Homo sapiens colony stimulating factor 2 receptor, alpha, low-affinity (granulocyte-macrophage) (CSF2RA), transcript variant 6, mRNA.	ILMN_2376455	0.000729661		-0.55	0.68
PPAP2C	Homo sapiens phosphatidic acid phosphatase type 2C (PPAP2C), transcript variant 3, mRNA.	ILMN_1710170	0.03		0.78	1.71
EVA1	Homo sapiens epithelial V-like antigen 1 (EVA1), transcript variant 1, mRNA.	ILMN_1752932	0.02		-1.39	0.38
YIPF1	Homo sapiens Yip1 domain family, member 1 (YIPF1), mRNA.	ILMN_1803564	0.03		0.68	1.6
RAB9A	Homo sapiens RAB9A, member RAS oncogene family (RAB9A), mRNA.	ILMN_1750409	0.01		-0.63	0.64
SLC29A2	Homo sapiens solute carrier family 29 (nucleoside transporters), member 2 (SLC29A2), mRNA.	ILMN_1730809	0.03		1.06	2.08
HLA-DRA	Homo sapiens major histocompatibility complex, class II, DR alpha (HLA-DRA), mRNA.	ILMN_1689655	0.02		-1.88	0.27
BACE2	Homo sapiens beta-site APP-cleaving enzyme 2 (BACE2), transcript variant c, mRNA.	ILMN_2326712	0.01		-1.09	0.46
CHST4	Homo sapiens carbohydrate (N-acetylglucosamine 6-O) sulfotransferase 4 (CHST4), mRNA.	ILMN_1696590	0.00435538		-1.25	0.42
SH3KBP1	Homo sapiens SH3-domain kinase binding protein 1 (SH3KBP1), transcript variant 1, mRNA.	ILMN_1810782	0.00453817		-1.19	0.43
SH3KBP1	Homo sapiens SH3-domain kinase binding protein 1 (SH3KBP1), transcript variant 2, mRNA.	ILMN_1808501	0.01		-1.08	0.47
B3GNT1	Homo sapiens UDP-GlcNAc:betaGal beta-1,3-N-acetylglucosaminyltransferase 1 (B3GNT1), transcript variant 1, mRNA.	ILMN_1711102	0.00768412		-0.53	0.69
TMEM14A	Homo sapiens transmembrane protein 14A (TMEM14A), mRNA.	ILMN_1785191	0.02		0.52	1.43
TNFRSF21	Homo sapiens tumor necrosis factor receptor superfamily, member 21 (TNFRSF21), mRNA.	ILMN_1699695	0.02		-0.76	0.58
PANX2	Homo sapiens pannexin 2 (PANX2), mRNA.	ILMN_1694810	0.03		-1.09	0.46
B4GALT7	Homo sapiens xylosylprotein beta 1,4-galactosyltransferase, polypeptide 7 (galactosyltransferase I) (B4GALT7), mRNA.	ILMN_1663541	0.02		-0.5	0.7
COPE	Homo sapiens coatomer protein complex, subunit epsilon (COPE), transcript variant 3, mRNA.	ILMN_2339627	0.01		0.52	1.43
MERTK	Homo sapiens c-mer proto-oncogene tyrosine kinase (MERTK), mRNA.	ILMN_2138589	0.02		-0.91	0.53
NDUFA13	Homo sapiens NADH dehydrogenase (ubiquinone) 1 alpha subcomplex, 13 (NDUFA13), mRNA.	ILMN_1767139	0.03		0.63	1.55
AQP11	Homo sapiens aquaporin 11 (AQP11), mRNA.	ILMN_1762606	0.01		-0.96	0.51
HIGD1A	Homo sapiens HIG1 domain family, member 1A (HIGD1A), mRNA.	ILMN_2230016	0.03		-0.68	0.62
DLGAP4	Homo sapiens discs, large (Drosophila) homolog-associated protein 4 (DLGAP4), transcript variant 2, mRNA.	ILMN_1749944	0.04		0.64	1.55
EPGN	Homo sapiens epithelial mitogen homolog (mouse) (EPGN), mRNA.	ILMN_1815313	0.00298954		-0.55	0.68
APP	Homo sapiens amyloid beta (A4) precursor protein (peptidase nexin-II, Alzheimer disease) (APP), transcript variant 1, mRNA.	ILMN_1653283	0.04		-0.66	0.63
INSIG1	Homo sapiens insulin induced gene 1 (INSIG1), transcript variant 1, mRNA.	ILMN_1793474	0.00450724		2.95	7.75
HLA-DPA1	Homo sapiens major histocompatibility complex, class II, DP alpha 1 (HLA-DPA1), mRNA.	ILMN_1772218	0.01		-3.06	0.11
UNC93B1	Homo sapiens unc-93 homolog B1 (C. elegans) (UNC93B1), mRNA.	ILMN_2193591	0.04		0.5	1.41
SLC11A2	Homo sapiens solute carrier family 11 (proton-coupled divalent metal ion transporters), member 2 (SLC11A2), mRNA.	ILMN_1745034	0.03		-0.5	0.7
YME1L1	Homo sapiens YME1-like 1 (S. cerevisiae) (YME1L1), nuclear gene encoding mitochondrial protein, transcript variant 2, mRNA.	ILMN_2339825	0.03		-0.72	0.6
SBF2	Homo sapiens SET binding factor 2 (SBF2), mRNA.	ILMN_2123665	0.03		0.9	1.86
GPR116	Homo sapiens G protein-coupled receptor 116 (GPR116), mRNA.	ILMN_1728785	0.01		-2.03	0.24
DOCK1	Homo sapiens dedicator of cytokinesis 1 (DOCK1), mRNA.	ILMN_1715789	0.01		1.07	2.1
TIMM17B	Homo sapiens translocase of inner mitochondrial membrane 17 homolog B (yeast) (TIMM17B), mRNA.	ILMN_1813260	0.03		-0.72	0.6
YME1L1	Homo sapiens YME1-like 1 (S. cerevisiae) (YME1L1), nuclear gene encoding mitochondrial protein, transcript variant 2, mRNA.	ILMN_1734316	0.03		-0.62	0.65
EFNA4	Homo sapiens ephrin-A4 (EFNA4), transcript variant 1, mRNA.	ILMN_1665696	0.0043581		-0.64	0.63
PRSS12	Homo sapiens protease, serine, 12 (neurotrypsin, motopsin) (PRSS12), mRNA.	ILMN_1672720	0.01		0.96	1.94
EBPL	Homo sapiens emopamil binding protein-like (EBPL), mRNA.	ILMN_1805922	0.03		0.77	1.71
CAV1	Homo sapiens caveolin 1, caveolae protein, 22kDa (CAV1), mRNA.	ILMN_1687583	0.00709199		0.77	1.7
SLC35A2	Homo sapiens solute carrier family 35 (UDP-galactose transporter), member A2 (SLC35A2), transcript variant 2, mRNA.	ILMN_1742731	0.00994367		-1.1	0.46
NNT	Homo sapiens nicotinamide nucleotide transhydrogenase (NNT), nuclear gene encoding mitochondrial protein, transcript variant 1, mRNA.	ILMN_2336647	0.02		0.53	1.44
NDUFB11	Homo sapiens NADH dehydrogenase (ubiquinone) 1 beta subcomplex, 11, 17.3kDa (NDUFB11), mRNA.	ILMN_1749709	0.02		-0.61	0.65
COG3	Homo sapiens component of oligomeric golgi complex 3 (COG3), mRNA.	ILMN_1776154	0.02		0.86	1.81
ST3GAL5	Homo sapiens ST3 beta-galactoside alpha-2,3-sialyltransferase 5 (ST3GAL5), mRNA.	ILMN_1713496	0.01		-0.89	0.53
CLCN4	Homo sapiens chloride channel 4 (CLCN4), mRNA.	ILMN_1728369	0.04		-0.63	0.64
SORL1	Homo sapiens sortilin-related receptor, L(DLR class) A repeats-containing (SORL1), mRNA.	ILMN_2060115	0.01		0.87	1.83
TMEM50B	Homo sapiens transmembrane protein 50B (TMEM50B), mRNA.	ILMN_2047599	0.00124335		-1.7	0.3
PPAP2B	Homo sapiens phosphatidic acid phosphatase type 2B (PPAP2B), transcript variant 2, mRNA.	ILMN_2408683	0.04		0.89	1.85
FLJ20366	Homo sapiens hypothetical protein FLJ20366 (FLJ20366), mRNA.	ILMN_1738989	0.000725426		0.76	1.69
SLC35A2	Homo sapiens solute carrier family 35 (UDP-galactose transporter), member A2 (SLC35A2), transcript variant 2, mRNA.	ILMN_2391931	0.01		-0.64	0.63
INSIG1	Homo sapiens insulin induced gene 1 (INSIG1), transcript variant 2, mRNA.	ILMN_1686989	0.00105778		2.73	6.65
CLDN23	Homo sapiens claudin 23 (CLDN23), mRNA.	ILMN_1725338	0.00703925		-0.96	0.51
B3GNT6	Homo sapiens UDP-GlcNAc:betaGal beta-1,3-N-acetylglucosaminyltransferase 6 (B3GNT6), mRNA.	ILMN_1715384	0.03		-0.54	0.68
CYP1A1	Homo sapiens cytochrome P450, family 1, subfamily A, polypeptide 1 (CYP1A1), mRNA.	ILMN_1807291	0.01		-0.93	0.52
NINJ2	Homo sapiens ninjurin 2 (NINJ2), mRNA.	ILMN_1731745	0.03		0.64	1.56
DLGAP4	Homo sapiens discs, large (Drosophila) homolog-associated protein 4 (DLGAP4), transcript variant 1, mRNA.	ILMN_1754842	0.03		0.67	1.59
CX3CL1	Homo sapiens chemokine (C-X3-C motif) ligand 1 (CX3CL1), mRNA.	ILMN_1654072	0.03		-1.92	0.26
EFNB3	Homo sapiens ephrin-B3 (EFNB3), mRNA.	ILMN_1695606	0.001116		-1.64	0.31
HLA-DRB4	Homo sapiens major histocompatibility complex, class II, DR beta 4 (HLA-DRB4), mRNA.	ILMN_1752592	0.02		-1.76	0.29
SLC25A3	"Homo sapiens solute carrier family 25 (mitochondrial carrier; phosphate carrier), member 3 (SLC25A3), nuclear gene encoding mitochondrial protein, transcript variant 3, mRNA."	ILMN_1720703	0.01		-0.68	0.62
IL7R	Homo sapiens interleukin 7 receptor (IL7R), mRNA.	ILMN_2342579	0.01		-1.1	0.46
CYP26B1	Homo sapiens cytochrome P450, family 26, subfamily B, polypeptide 1 (CYP26B1), mRNA.	ILMN_1812297	0.02		-1.06	0.47
SCD	Homo sapiens stearoyl-CoA desaturase (delta-9-desaturase) (SCD), mRNA.	ILMN_1689329	0.03		2.32	4.99
PMP22	Homo sapiens peripheral myelin protein 22 (PMP22), transcript variant 2, mRNA.	ILMN_1810864	0.02		-0.6	0.65
MPZL1	Homo sapiens myelin protein zero-like 1 (MPZL1), transcript variant 1, mRNA.	ILMN_1739103	0.000156014		-0.89	0.53
ATP5C1	Homo sapiens ATP synthase, H+ transporting, mitochondrial F1 complex, gamma polypeptide 1 (ATP5C1), nuclear gene encoding mitochondrial protein, transcript variant 2, mRNA.	ILMN_1701269	0.03		-0.74	0.59
C10ORF35	Homo sapiens chromosome 10 open reading frame 35 (C10orf35), mRNA.	ILMN_1662470	0.02		-1.61	0.32
ATXN2L	Homo sapiens ataxin 2-like (ATXN2L), transcript variant A, mRNA.	ILMN_2271627	0.00999346		0.55	1.46
KCTD12	Homo sapiens potassium channel tetramerisation domain containing 12 (KCTD12), mRNA.	ILMN_1742332	0.01		1.24	2.36
SLC7A6	Homo sapiens solute carrier family 7 (cationic amino acid transporter, y+ system), member 6 (SLC7A6), transcript variant 2, mRNA.	ILMN_2324561	0.02		-0.65	0.63
LAPTM5	Homo sapiens lysosomal associated multispanning membrane protein 5 (LAPTM5), mRNA.	ILMN_1772359	0.0049199		-1.87	0.27
HSD3B7	Homo sapiens hydroxy-delta-5-steroid dehydrogenase, 3 beta- and steroid delta-isomerase 7 (HSD3B7), mRNA.	ILMN_1653042	0.03		0.83	1.77
HIGD1A	Homo sapiens HIG1 domain family, member 1A (HIGD1A), mRNA.	ILMN_1674522	0.00619201		-0.6	0.65
OPRL1	Homo sapiens opiate receptor-like 1 (OPRL1), transcript variant 2, mRNA.	ILMN_2400922	0.02		-0.66	0.63
HLA-DRA	Homo sapiens major histocompatibility complex, class II, DR alpha (HLA-DRA), mRNA.	ILMN_2157441	0.01		-1.92	0.26
STX10	Homo sapiens syntaxin 10 (STX10), mRNA.	ILMN_1753712	0.03		0.57	1.48
TMEM29	Homo sapiens transmembrane protein 29 (TMEM29), mRNA.	ILMN_1658160	0.0066221		-1.16	0.44
SLC9A7	Homo sapiens solute carrier family 9 (sodium/hydrogen exchanger), member 7 (SLC9A7), mRNA.	ILMN_1774806	0.04		-1.05	0.48
PPAP2C	Homo sapiens phosphatidic acid phosphatase type 2C (PPAP2C), transcript variant 2, mRNA.	ILMN_2405156	0.00141515		0.71	1.64
SLC35E1	Homo sapiens solute carrier family 35, member E1 (SLC35E1), mRNA.	ILMN_1752333	0.01		0.87	1.82
BACE2	Homo sapiens beta-site APP-cleaving enzyme 2 (BACE2), transcript variant a, mRNA.	ILMN_1669323	0.04		-0.91	0.53
DHCR7	Homo sapiens 7-dehydrocholesterol reductase (DHCR7), mRNA.	ILMN_2165867	0.03		1.25	2.37
EXT2	Homo sapiens exostoses (multiple) 2 (EXT2), transcript variant 2, mRNA.	ILMN_2328029	0.04		-0.82	0.56
ITM2B	Homo sapiens integral membrane protein 2B (ITM2B), mRNA.	ILMN_1751708	0.01		0.65	1.57
DHCR7	Homo sapiens 7-dehydrocholesterol reductase (DHCR7), mRNA.	ILMN_1815626	0.04		1.2	2.3
SDF2L1	Homo sapiens stromal cell-derived factor 2-like 1 (SDF2L1), mRNA.	ILMN_1749213	0.04		-0.53	0.69
GO:42981	regulation of apoptosis	P	3.18142e-05	10/217
CASP4	Homo sapiens caspase 4, apoptosis-related cysteine peptidase (CASP4), transcript variant gamma, mRNA.	ILMN_1678454	0.03		1.23	2.35
CASP4	Homo sapiens caspase 4, apoptosis-related cysteine peptidase (CASP4), transcript variant gamma, mRNA.	ILMN_1778059	0.01		0.87	1.82
TPT1	Homo sapiens tumor protein, translationally-controlled 1 (TPT1), mRNA.	ILMN_1789614	0.00752691		0.59	1.5
TRAF1	Homo sapiens TNF receptor-associated factor 1 (TRAF1), mRNA.	ILMN_1698218	0.00361142		0.76	1.69
HSPD1	Homo sapiens heat shock 60kDa protein 1 (chaperonin) (HSPD1), nuclear gene encoding mitochondrial protein, transcript variant 1, mRNA.	ILMN_1784367	0.01		-0.54	0.68
GO:8201	heparin binding	F	4.524e-05	8/150
LIPG	Homo sapiens lipase, endothelial (LIPG), mRNA.	ILMN_1689037	0.02		0.87	1.82
APP	Homo sapiens amyloid beta (A4) precursor protein (peptidase nexin-II, Alzheimer disease) (APP), transcript variant 1, mRNA.	ILMN_1653283	0.04		-0.66	0.63
THBS2	Homo sapiens thrombospondin 2 (THBS2), mRNA.	ILMN_1678842	0.00780814		4	16.05
APLP1	Homo sapiens amyloid beta (A4) precursor-like protein 1 (APLP1), transcript variant 2, mRNA.	ILMN_1763834	0.02		-1.01	0.49
LIPG	Homo sapiens lipase, endothelial (LIPG), mRNA.	ILMN_2189027	0.01		1.83	3.55
GO:5319	lipid transporter activity	F	4.64756e-05	5/59
SAA1	Homo sapiens serum amyloid A1 (SAA1), transcript variant 1, mRNA.	ILMN_1701017	0.04		-3.43	0.09
SORL1	Homo sapiens sortilin-related receptor, L(DLR class) A repeats-containing (SORL1), mRNA.	ILMN_2060115	0.01		0.87	1.83
LDLR	Homo sapiens low density lipoprotein receptor (familial hypercholesterolemia) (LDLR), mRNA.	ILMN_2053415	5.20576e-05		0.98	1.97
SAA1	Homo sapiens serum amyloid A1 (SAA1), transcript variant 2, mRNA.	ILMN_1808732	0.00595523		-1.2	0.43
GO:5488	binding	F	4.74474e-05	24/932
HEATR1	Homo sapiens HEAT repeat containing 1 (HEATR1), mRNA.	ILMN_1787762	0.04		0.66	1.58
TMTC4	Homo sapiens transmembrane and tetratricopeptide repeat containing 4 (TMTC4), mRNA.	ILMN_2344182	0.03		1.14	2.2
HSF2BP	Homo sapiens heat shock transcription factor 2 binding protein (HSF2BP), mRNA.	ILMN_2135756	0.01		-0.86	0.54
COPE	Homo sapiens coatomer protein complex, subunit epsilon (COPE), transcript variant 3, mRNA.	ILMN_2339627	0.01		0.52	1.43
ASPM	Homo sapiens asp (abnormal spindle)-like, microcephaly associated (Drosophila) (ASPM), mRNA.	ILMN_1815184	0.01		0.51	1.42
SC65	Homo sapiens synaptonemal complex protein SC65 (SC65), mRNA.	ILMN_1655663	0.01		-0.84	0.55
ST7	Homo sapiens suppression of tumorigenicity 7 (ST7), transcript variant a, mRNA.	ILMN_1702175	0.02		0.57	1.48
PSRC2	Homo sapiens proline/serine-rich coiled-coil 2 (PSRC2), mRNA.	ILMN_1803590	0.01		0.55	1.46
FMNL3	Homo sapiens formin-like 3 (FMNL3), transcript variant 2, mRNA.	ILMN_2395214	0.03		0.55	1.46
TMTC4	Homo sapiens transmembrane and tetratricopeptide repeat containing 4 (TMTC4), mRNA.	ILMN_1762095	0.02		1.18	2.27
SLC25A23	"Homo sapiens solute carrier family 25 (mitochondrial carrier; phosphate carrier), member 23 (SLC25A23), mRNA."	ILMN_1679949	0.01		0.71	1.64
SLC25A3	"Homo sapiens solute carrier family 25 (mitochondrial carrier; phosphate carrier), member 3 (SLC25A3), nuclear gene encoding mitochondrial protein, transcript variant 3, mRNA."	ILMN_1720703	0.01		-0.68	0.62
KIAA0892	Homo sapiens KIAA0892 (KIAA0892), mRNA.	ILMN_1685631	0.01		0.76	1.69
AP3D1	Homo sapiens adaptor-related protein complex 3, delta 1 subunit (AP3D1), transcript variant 1, mRNA.	ILMN_2390114	0.01		0.62	1.53
TTC17	Homo sapiens tetratricopeptide repeat domain 17 (TTC17), mRNA.	ILMN_1660810	0.02		0.53	1.44
GO:43022	ribosome binding	F	4.85663e-05	3/19
NARG1L	Homo sapiens NMDA receptor regulated 1-like (NARG1L), transcript variant 1, mRNA.	ILMN_1801109	0.03		0.97	1.96
NARG1L	Homo sapiens NMDA receptor regulated 1-like (NARG1L), transcript variant 2, mRNA.	ILMN_1733523	0.02		0.88	1.84
GO:5905	coated pit	C	5.01597e-05	6/87
PICALM	Homo sapiens phosphatidylinositol binding clathrin assembly protein (PICALM), transcript variant 1, mRNA.	ILMN_1778709	0.01		0.56	1.47
APP	Homo sapiens amyloid beta (A4) precursor protein (peptidase nexin-II, Alzheimer disease) (APP), transcript variant 1, mRNA.	ILMN_1653283	0.04		-0.66	0.63
LDLR	Homo sapiens low density lipoprotein receptor (familial hypercholesterolemia) (LDLR), mRNA.	ILMN_2053415	5.20576e-05		0.98	1.97
APLP1	Homo sapiens amyloid beta (A4) precursor-like protein 1 (APLP1), transcript variant 2, mRNA.	ILMN_1763834	0.02		-1.01	0.49
GO:8643	carbohydrate transport	P	5.06943e-05	4/37
SLC35A2	Homo sapiens solute carrier family 35 (UDP-galactose transporter), member A2 (SLC35A2), transcript variant 2, mRNA.	ILMN_1742731	0.00994367		-1.1	0.46
SLC35A2	Homo sapiens solute carrier family 35 (UDP-galactose transporter), member A2 (SLC35A2), transcript variant 2, mRNA.	ILMN_2391931	0.01		-0.64	0.63
GO:46966	thyroid hormone receptor binding	F	7.44832e-05	4/40
THRAP5	Homo sapiens mediator complex subunit 16 (MED16), mRNA.	ILMN_1730307	0.00316977		0.64	1.56
THRAP5	Homo sapiens mediator complex subunit 16 (MED16), mRNA.	ILMN_1790782	0.04		0.55	1.46
GO:6306	DNA methylation	P	8.40672e-05	4/41
DNMT3B	Homo sapiens DNA (cytosine-5-)-methyltransferase 3 beta (DNMT3B), transcript variant 1, mRNA.	ILMN_2328972	0.01		0.67	1.59
C21ORF127	Homo sapiens chromosome 21 open reading frame 127 (C21orf127), transcript variant 2, mRNA.	ILMN_1701077	0.04		-0.77	0.58
C21ORF127	Homo sapiens chromosome 21 open reading frame 127 (C21orf127), transcript variant 1, mRNA.	ILMN_1754988	0.00632758		-0.66	0.63
GO:5622	intracellular	C	0.00010613	55/3033
XAB2	Homo sapiens XPA binding protein 2 (XAB2), mRNA.	ILMN_1771057	0.00950627		0.68	1.6
FLJ10357	Homo sapiens hypothetical protein FLJ10357 (FLJ10357), mRNA.	ILMN_1705743	0.03		-0.52	0.69
ZHX2	Homo sapiens zinc fingers and homeoboxes 2 (ZHX2), mRNA.	ILMN_2184966	0.03		0.98	1.97
DEPDC1B	Homo sapiens DEP domain containing 1B (DEPDC1B), mRNA.	ILMN_2103685	0.02		0.75	1.68
NFIC	Homo sapiens nuclear factor I/C (CCAAT-binding transcription factor) (NFIC), transcript variant 1, mRNA.	ILMN_1675130	0.01		0.59	1.51
GPKOW	Homo sapiens G patch domain and KOW motifs (GPKOW), mRNA.	ILMN_1684197	0.03		-0.79	0.57
SALL2	Homo sapiens sal-like 2 (Drosophila) (SALL2), mRNA.	ILMN_1740842	0.02		-0.88	0.54
CASP4	Homo sapiens caspase 4, apoptosis-related cysteine peptidase (CASP4), transcript variant gamma, mRNA.	ILMN_1678454	0.03		1.23	2.35
STARD13	Homo sapiens START domain containing 13 (STARD13), transcript variant alpha, mRNA.	ILMN_2341254	0.02		1.01	2.01
TOM1L2	Homo sapiens target of myb1-like 2 (chicken) (TOM1L2), transcript variant 2, mRNA.	ILMN_1655068	0.01		-0.63	0.64
CASP4	Homo sapiens caspase 4, apoptosis-related cysteine peptidase (CASP4), transcript variant gamma, mRNA.	ILMN_1778059	0.01		0.87	1.82
GTPBP6	Homo sapiens GTP binding protein 6 (putative) (GTPBP6), mRNA.	ILMN_1776080	0.0087721		0.75	1.68
ARL3	Homo sapiens ADP-ribosylation factor-like 3 (ARL3), mRNA.	ILMN_1780444	0.03		0.73	1.65
SF3A2	Homo sapiens splicing factor 3a, subunit 2, 66kDa (SF3A2), mRNA.	ILMN_1754220	0.03		0.69	1.61
TRIM13	Homo sapiens tripartite motif-containing 13 (TRIM13), transcript variant 4, mRNA.	ILMN_2350122	0.00718585		0.95	1.93
ZNF161	Homo sapiens vascular endothelial zinc finger 1 (VEZF1), mRNA.	ILMN_1705310	0.01		0.51	1.42
GMDS	Homo sapiens GDP-mannose 4,6-dehydratase (GMDS), mRNA.	ILMN_1711227	0.01		0.56	1.47
ZNF692	Homo sapiens zinc finger protein 692 (ZNF692), mRNA.	ILMN_1800750	0.01		0.58	1.5
ARL5B	Homo sapiens ADP-ribosylation factor-like 5B (ARL5B), mRNA.	ILMN_2120022	0.02		-1.3	0.4
RPL21	Homo sapiens ribosomal protein L21 (RPL21), mRNA.	ILMN_2290808	0.02		0.63	1.55
G3BP2	Homo sapiens GTPase activating protein (SH3 domain) binding protein 2 (G3BP2), transcript variant 3, mRNA.	ILMN_2381758	0.04		-0.55	0.68
CSTB	Homo sapiens cystatin B (stefin B) (CSTB), mRNA.	ILMN_1761797	0.00527257		-0.59	0.66
RPL32	Homo sapiens ribosomal protein L32 (RPL32), transcript variant 2, mRNA.	ILMN_2400143	0.01		0.51	1.42
ILF3	Homo sapiens interleukin enhancer binding factor 3, 90kDa (ILF3), transcript variant 2, mRNA.	ILMN_1669584	0.01		0.7	1.63
TFIP11	Homo sapiens tuftelin interacting protein 11 (TFIP11), transcript variant 1, mRNA.	ILMN_1695000	0.01		1.16	2.24
ZHX2	Homo sapiens zinc fingers and homeoboxes 2 (ZHX2), mRNA.	ILMN_1792951	0.00393809		1.21	2.31
FAM13A1	Homo sapiens family with sequence similarity 13, member A1 (FAM13A1), transcript variant 1, mRNA.	ILMN_1752510	0.04		0.77	1.71
ARHGEF18	Homo sapiens rho/rac guanine nucleotide exchange factor (GEF) 18 (ARHGEF18), mRNA.	ILMN_1664016	0.01		0.58	1.49
ZNF319	Homo sapiens zinc finger protein 319 (ZNF319), mRNA.	ILMN_1711361	0.00211178		-0.58	0.66
KLF10	Homo sapiens Kruppel-like factor 10 (KLF10), transcript variant 1, mRNA.	ILMN_2411897	0.03		-0.75	0.59
ZNF627	Homo sapiens zinc finger protein 627 (ZNF627), mRNA.	ILMN_2197519	0.01		0.61	1.53
SON	Homo sapiens SON DNA binding protein (SON), transcript variant b, mRNA.	ILMN_1703427	0.00442657		-0.58	0.66
TRIM13	Homo sapiens tripartite motif-containing 13 (TRIM13), transcript variant 4, mRNA.	ILMN_2350114	0.00568999		0.94	1.92
ARID3A	Homo sapiens AT rich interactive domain 3A (BRIGHT- like) (ARID3A), mRNA.	ILMN_1670130	0.00312114		-0.68	0.62
ZNF69	Homo sapiens zinc finger protein 69 (ZNF69), mRNA.	ILMN_2176882	0.00225989		0.52	1.43
SFRS14	Homo sapiens splicing factor, arginine/serine-rich 14 (SFRS14), transcript variant 2, mRNA.	ILMN_1772487	0.03		0.64	1.55
KIAA1706	Homo sapiens KIAA1706 protein (KIAA1706), mRNA.	ILMN_1811616	0.04		-0.75	0.59
GO:30145	manganese ion binding	F	0.000125761	10/253
B3GNT1	Homo sapiens UDP-GlcNAc:betaGal beta-1,3-N-acetylglucosaminyltransferase 1 (B3GNT1), transcript variant 1, mRNA.	ILMN_1711102	0.00768412		-0.53	0.69
B4GALT7	Homo sapiens xylosylprotein beta 1,4-galactosyltransferase, polypeptide 7 (galactosyltransferase I) (B4GALT7), mRNA.	ILMN_1663541	0.02		-0.5	0.7
TESK1	Homo sapiens testis-specific kinase 1 (TESK1), mRNA.	ILMN_1791067	0.00669262		-0.86	0.55
GALNT12	Homo sapiens UDP-N-acetyl-alpha-D-galactosamine:polypeptide N-acetylgalactosaminyltransferase 12 (GalNAc-T12) (GALNT12), mRNA.	ILMN_1735157	0.04		-0.58	0.66
PPP1CB	Homo sapiens protein phosphatase 1, catalytic subunit, beta isoform (PPP1CB), transcript variant 3, mRNA.	ILMN_2405018	0.03		0.68	1.6
MRE11A	Homo sapiens MRE11 meiotic recombination 11 homolog A (S. cerevisiae) (MRE11A), transcript variant 2, mRNA.	ILMN_1658636	0.02		0.57	1.48
PDE8B	Homo sapiens phosphodiesterase 8B (PDE8B), transcript variant 3, mRNA.	ILMN_2301722	0.00956865		-2.11	0.23
GO:30133	transport vesicle	C	0.000127482	3/24
YIPF1	Homo sapiens Yip1 domain family, member 1 (YIPF1), mRNA.	ILMN_1803564	0.03		0.68	1.6
CRISPLD2	Homo sapiens cysteine-rich secretory protein LCCL domain containing 2 (CRISPLD2), mRNA.	ILMN_1790689	0.04		-1.67	0.31
GO:16042	lipid catabolic process	P	0.000238408	5/79
LIPG	Homo sapiens lipase, endothelial (LIPG), mRNA.	ILMN_1689037	0.02		0.87	1.82
PLCG1	Homo sapiens phospholipase C, gamma 1 (PLCG1), transcript variant 1, mRNA.	ILMN_1740160	0.03		-0.53	0.69
LIPG	Homo sapiens lipase, endothelial (LIPG), mRNA.	ILMN_2189027	0.01		1.83	3.55

## Sheet: supp table 5
Supplementary Table S5: List of genes known to be involved in hypercholesterolemia. Genes common in hypercholesterolemia and the “KLK5 signature” are denoted in red.
Gene Symbol	Gene Name	Brief Description	Reference/representative reference if more than one
ABCA1	ATP-binding cassette transporter member 1	Cholesterol efflux system, identified by microarray profiling of monocytes from FH patients	Mosig et al., BMC Med Genomics (2008) 1: 60.
ABCG5	ATP-binding cassette (ABC) subfamily G member 5	Sitosterolemia-Hypercholesterolemia Severe hypercholesterolemia has been reported in a child carrying a two nonsense mutations	Rios et al., Hum Mol Genet (2010) 19: 4313-4318.
ABCG8	ATP-binding cassette (ABC) subfamily G member 8	Sitosterolemia	Rudkowska and Jones (2008) Nutr Rev 66: 343-348.
ACAT1	Acyl-CoA:cholesterol acyltransferase 1	Cholesterol ester synthesis	Buhman et al., J Biol Chem (2001) 276: 40369-40372.
ACAT2	Acyl-CoA:cholesterol acyltransferase 2	Cholesterol ester synthesis, ACAT2-/- mice do not develop hypercholesterolemia when fed with high cholesterol diet	Buhman et al., J Biol Chem (2001) 276: 40369-40372.
APOB	Apolipoprotein B	Mutations cause FH-Well established	Soutar and Naoumova (2007) Nat Clin Pract Cardiovasc Med 4: 214-225
CAPN5	Calpain-5	Polymorphisms	Saez et al., BMC Med Genet (2007) 8: 1.
CAPN10	Calpain-10	Haplotypes are associated with hypercholesterolemia in polycystic ovarian syndrome	Gonzalez A et al., J Clin Endocrinol Metab (2003) 88: 5529-5536.
CD36	Cluster of differentiation 36	Uptake of oxidized LDL, identified by microarray profiling of monocytes from FH patients	Mosig et al., BMC Med Genomics (2008) 1: 60.
CRABP2	Cellular retinoic acid-binding protein II	A -394 T/C promoter SNP correlates with hypercholesterolemia	Salazar et al., Clin Chem Lab Med (2007) 45: 615-620.
CRP	C-reactive protein	Increased in FH monocytes	Mosig et al., BMC Med Genomics (2008) 1: 60.
CYP7A1	Cholesterol 7alpha-hydroxylase	Cholesterol homeostasis, its upregulation in hypercholesterolemic mice reduces total plasma and LDL cholesterol	Mitro et al., Hepatology (2007) 46: 885-897.
GSBS	G-substrate gene (C7ORF16)	A -1323 T/C promoter SNP correlates with hypercholesterolemia	Ono et al., J Hum Genet (2003) 48: 447-450.
HMGCR	3-hydroxy-3-methyl-glutaryl-CoA reductase	Cholesterol de novo synthesis, identified by microarray profiling of monocytes from FH patients	Mosig et al., BMC Med Genomics (2008) 1: 60.
INSIG2	Insulin induced gene 2	Cholesterol metabolism, identified by microarray profiling of monocytes from FH patients	Mosig et al., BMC Med Genomics (2008) 1: 60.
ITIH4	Inter-alpha-trypsin inhibitor heavy chain 4	Splice junction variation correlates with hypercholesterolemia	Fujita et al., J Hum Genet (2004) 49: 24-28.
LDLR	Low density lipoprotein receptor adaptor protein 1	Mutations cause Familial Hypercholesterolemia (FH)-Well established	Soutar and Naoumova (2007) Nat Clin Pract Cardiovasc Med 4: 214-225
LDLRAP1	Low density lipoprotein receptor adaptor protein 1	Mutations cause FH-Well established	Soutar and Naoumova (2007) Nat Clin Pract Cardiovasc Med 4: 214-225
LRP1	LDLR related protein 1	Uptake of LDL, identified by microarray profiling of monocytes from FH patients	Mosig et al., BMC Med Genomics (2008) 1: 60.
NPC1	Niemann-Pick C1	Cholesterol trafficking, identified by microarray profiling of monocytes from FH patients	Mosig et al., BMC Med Genomics (2008) 1: 60.
NPC1L1	Niemann-Pick C1-Like 1	Sterol intestinal transporter, intestinal cholesterol absorption	Martín et al., Nutr Metab Cardiovasc Dis (2010) 20: 236-242
PCSK9	Proprotein convertase subtilisin/kexin type 9	Mutations cause FH-Well established	Soutar and Naoumova (2007) Nat Clin Pract Cardiovasc Med 4: 214-225
PSMD9	Proteasome modulator 9	Polymorphisms	Gragnoli C. Cardiovasc Diabetol (2011) 10: 38.
SCAP	SREBP cleavage activating protein	Polymorphism in Open Reading Frame (ORF)	Durst et al., Atherosclerosis (2006) 189: 443-450.
SREBP-2	Sterol regulatory element binding protein	Polymorphism in ORF	Durst et al., Atherosclerosis (2006) 189: 443-450.
SORT1	sortilin 1	Absence of sortilin ameliorates hypercholesterolemia	Kjolby et al., Cell Metab (2010) 12: 213-223

## Sheet: supp table 6
Supplementary Table S6: Nodal genes, i.e. genes that are common in the “KLK5 signature” and established gene signatures for atherosclerosis, obesity, thyroid cancer, the cancer gene signature, and inflammatory breast cancer.
Common genes between the "KLK5 signature" (491) and atherosclerosis list (1259)	Common genes between the "KLK5 signature" (491) and atherosclerosis-established list (111)	Common genes between the "KLK5 signature" (491) and atherosclerosis-related list (1771)	Common genes between the "KLK5 signature" (491) and obesity list (410)	Common genes between the "KLK5 signature" (491) and thyroid cancer list (687)	Common genes between the "KLK5 signature" (491) and cancer signature list (343)	Common genes between the "KLK5 signature" (491) and inflammatory breast cancer list (60)
ADORA1	CX3CL1	APP	CD59	ADORA1	ANKRD28	MMP9
ALDH4A1	LDLR	ATM	HLA-DPA1	ALDH4A1	ARHGEF18
APP	LIPG	BMP4	HLA-DRA	C16orf45	CASP4
ATM	MMP3	CAV1	MPZL1	COL13A1	CAV1
BMP4	MMP9	CDA	RPS6KA3	DHCR7	EEF1A2
CD99L2	NOS3	CSTB	NR3C1	EVA1	MMP3
CX3CL1	TIMP1	CX3CL1	COL6A2	GALNT12	NFIC
CYP26B1		CYP1A1	KCTD12	HLA-DPA1	PLAUR
EVA1		ELK1	PLP2	HLA-DRA	SPARC
GAS6		ESD	TPR	LIPG	STAM
GCDH		FGFR3	APP	PGCP	TIMP1
HMGB1		FPR1	SON	PPAP2C	TNFRSF21
IL7R		GAS6	SMPD1	PRSS23	VAMP4
KCTD12		GPKOW	TGDS	SALL2
LAPTM5		HMGB1	GCDH	STAM
LDLRAP1		HMGCR	NMT2	STARD13
LRRC40		HOXB7	TIMP1	THBS2
MAP2K2		HSPD1	GLS	TIMP1
MBNL2		KLF10	CIRBP	TNFRSF21
MMP3		LDLR	PLAUR
MMP9		LDLRAP1
NFIC		LIPG
NOS3		MAP2K2
PIP5K2A		MMP3
PRR6		MMP9
RPL21		NFIC
SLC11A2		NNT
SMS		NOS3
TIMM17B		NR3C1
TIMP1		PCSK9
TNFRSF21		PLAUR
VAMP4		POLA1
WBP4		PRR6
		SLC11A2
		SLC25A3
		SLC29A2
		SMARCA4
		SMPD1
		SMS
		SNAIL1
		SORL1
		SREBF1
		THBS2
		TIMP1
		TNFRSF21
		TPR
		TYK2
		ZFPM1

## Sheet: supp table 7
Supplementary Table S7: Complete list of primers and conditions used for PCR.*
Gene	Primer sequences 5΄→3΄	Annealing	No of cycles	Reference
		T, oC
β-actin	F: ACA ATG AGC TGC GTG TGG CT	62	23	Yousef et al., 1999
	R: TCT CCT TAA TGT CAC GCA CGA
DHCR7	F: CCC AGC TCT ATA CCT TGT GG	51	29	Yu et al., 2007
	R: CCA GAG CAG GTG CGT GAG GAG
E-CAD	F: TGAAGGTGACAGAGCCTCTGGAT	58	35	Chu et al., 2006
	R: TGGGTGAATTCGGGCTTGTT
eEF1A2	F: TCG ACA TCT CCC TCT GGA AGT T	53	29	Cao et al., 2009
	R: CTT GAA CCA CGG CAT GTT G
INSIG1	F: TTG GAC GCG TGT GAC CGA TGC C	53	29	present study
	R: CTG CTA TGC AGC GCA TGA CAC T
KLK5 (RT-PCR)	F: GGC TCG AGA AAA GAG CCC GGT CGG ATG AC	62	40	Michael et al., 2005
	R: GTG CGG CCG CCT GGG ATG ACT CAG GAG TTG GCC
KLK5 (pcDNA3.1+ cloning )	F: CGG AAG CTT CAG CGG CCA TGG CTA CAG C	62	40	present study
	R: GGC TCG AGA TGA CTC AGG AGT TGG CC
FASN	F: CTG GGA CAA CCT CAT CGG CGG TGT	60	28	present study
	R:TGG CGG CAG GGC ACT GCC CGC TGT
LDLRAP1-F	F: GGA AGA AGC TGC AGA AGG TGA	50	31	present study
	R: CTT AGC TGT CTC CTC TAA GTC
MMP3	F: GAA AGT CTG GGA AGA GGT GAC TCC AC	60	31	Reuben et al., 2002
	R: CAG TGT TGG CTG AGT GAA AGA GAC CC
MMP9	F: GCG GAG ATT GGG AAC CAG CTG TA	58	30	Lambert et al., 2003
	R: GAC GCG CCT GTG TAC ACC CAC A
NOS3	F: GTG ATG GCG AAG CGA GTG AAG	58	35	Pechkovsky et al., 2002
	R: CCG AGC CCG AAC ACA CAG AAC
PDE8B	F: CAG AAT CGT CGC TAT CCG TCCA	50	30	present study
	R: ACC TTT AAG CCC AGA TAA ACCA
PCSK9	F: GTC ACC GCT GCC GGC AAC TTC	53	30	present study
	R: CAG TCC TGC AAA ACA GCT GCC
SCD1	F: TGC AGG ACG ATA TCT CTA GC	51	25	Peter et al., 2009
	R: ACG ATG AGC TCC TGC TGT TA
SREBF1	F: TTG CCG ACC CTG GTG AGT	51	30	Wang et al., 2009
	R: GGT TCT CCT GCT TGA GTT TCT G
SREBF2	F: AAG TCT GGC GTT CTG AGG AA	55	28	Choi et al., 2008
	R: CAC AAA GAC GCT CAG GAC AA
SLUG	F: GGT CAA GAA GCA TTT CAA C	49	35	Hotz et al., 2007
	R: GGT AAT GTG TGG GTC CGA
SNAIL	F: CAG ACC CAC TCA GAT GTC AA	50	28	Hotz et al., 2007
	R: CAT AGT TAG TCA CAC CTC GT
THBS2	F: CTG TGT CAA CAC TCA GCC TGG C	53	35	Tokunaga et al., 1999
	R: TCCTTCTCATCGGTCACACCG
TSPYL5	F: ATC CCC AGC TAG CAT CCT TT	51	29	Jung et al., 2008
	R: GGA GCC ACT GGA TTG GAG TA
VIM	F: GGC TCA GAT TCA GGA ACA GC	59	24	Peñuelas et al., 2005
	R: CTG AAT CTC ATC CTG CAG GC
TWIST	F: GGA GTC CGC AGT CTT ACG AG	51	41	Yang et al., 2004
	R: TCT GGA GGA CCT GGT AGA GG
*For all PCR reactions 50 ng of cDNA template was used.
References
Cao H, Zhu Q, Huang J, Li B, Zhang S, Yao W, Zhang Y. (2009) Regulation and functional role of eEF1A2 in pancreatic carcinoma. Biochem Biophys Res Commun 380: 11-16.
Choi MC, Lee YU, Kim SH, Lee JH, Park JH, Streb JW, Oh DY, Im SA, Kim TY, Jong HS, Bang YJ. (2008) Overexpession of A-kinase anchoring protein 12A activates sterol regulatory element binding protein-2 and enhances cholesterol efflux in hepatic cells. Int J Biochem Cell Biol 40: 2534-2543.
Chu Q, Ling MT, Feng H, Cheung HW, Tsao SW, Wang X, Wong YC (2006) A novel anticancer effect of garlic derivatives: inhibition of cancer cell invasion through restoration of E-cadherin expression. Carcinogenesis 27: 2180-2189.
Jung Y, Park J, Bang YJ, Kim TY. (2008) Gene silencing of TSPYL5 mediated by aberrant promoter methylation in gastric cancers. Lab Invest 88: 153-160.
Hotz B, Arndt M, Dullat S, Bhargava S, Buhr H-J, Hotz HG. (2007) Epithelial to Mesenchymal Transition: Expression of the Regulators Snail, Slug, and Twist in Pancreatic Cancer. Clin Cancer Res 13: 4769-4776.
Lambert V, Wielockx B, Munaut C, Galopin C, Jost M, Itoh T, Werb Z, Baker A, Libert C, Krell HW, Foidart JM, Noël A, Rakic JM. (2003) MMP-2 and MMP-9 synergize in promoting choroidal neovascularization. FASEB J 17: 2290-2292.
Michael IP, Sotiropoulou G, Pampalakis G, Magklara A, Ghosh M, Wasney G, Diamandis EP. (2005) Biochemical and enzymatic characterization of human kallikrein 5 (hK5), a novel serine protease potentially involved in cancer progression. J Biol Chem 280: 14628-14635.
Pechkovsky DV, Zissel G, Goldmann T, Einhaus M, Taube C, Magnussen H, Schlaak M, Müller-Quernheim J. (2002) Pattern of NOS2 and NOS3 mRNA expression in human A549 cells and primary cultured AEC II. Am J Physiol Lung Cell Mol Physiol 282: L684-692.
Peter A, Weigert C, Staiger H, Machicao F, Schick F, Machann J, Stefan N, Thamer C, Häring HU, Schleicher E. (2009) Individual Stearoyl-CoA desaturase I expression modulates endoplasmic reticulum stress and inflammation in human myotubes and is associated with skeletal muscle lipid storage and insulin sensitivity in vivo. Diabetes 58: 1757-1765.
Peñuelas S, Noé V, Ciudad CJ (2005) Modulation of IMPDH2, survivin, topoisomerase I and vimentin increases sensitivity to methotrexate in HT29 human colon cancer cells. FEBS J 272: 676-710.
Reuben PM, Brogley MA, Sun Y, Cheung HS (2002) Molecular mechanism of the induction of metalloproteinases 1 and 3 in human fibroblasts by basic calcium phosphate crystals. Role of calcium-dependent protein kinase C alpha. J Biol Chem 277: 15190-15198.
Tokunaga T, Nakamura M, Oshika Y, Abe Y, Ozeki Y, Fukushima Y, Hatanaka H, Sadahiro S, Kijima H, Tsuchida T, Yamazaki H, Tamaoki N, Ueyama Y. (1998) Thrombospondin 2 expression is correlated with inhibition of angiogenesis and metastasis of colon cancer. Br J Cancer 79: 354-359.
Yang J, Mani SA, Donaher JL, Ramaswamy S, Itzykson RA, Come C, Savanger P, Gitelman I, Richardson A, Weinberg RA (2004) Twist, a master regulator of morphogenesis, plays and essential role in tumor metastasis. Cell 117: 927-939.
Yousef GM, Luo LY, Scherer SW, Sotiropoulou G, Diamandis EP. (1999) Molecular characterization of zyme/protease M/neurosin (PRSS9), a hormonally regulated kallikrein-like serine protease. Genomics 62: 251-259.
Yu H, Li M, Tint GS, Chen J, Xu G, Patel SB. (2007) Selective reconstitution of liver cholesterol biosynthesis promotes lung maturation but does not prevent neonatal lethality in Dhcr7 null mice. BMC Developmental Biology 7: 27.
Wang GL, Fu YC, Xu WC, Feng YQ, Fang SR, Zhou XH. (2009) Resveratrol inhibits the expression of SREBP1 in cell model of steatosis via Sirt1-FOXO1 signaling pathway. Biochem Biophys Res Commun 380: 644-649.
